# Supplementary material for: A TIAM1-TRIM28 complex mediates epigenetic silencing of protocadherins to promote migration of lung cancer cells
Source: Proc Natl Acad Sci U S A. 2023 Sep 25;120(40):e2300489120. doi: 10.1073/pnas.2300489120 (PMC10556593; doi:10.1073/pnas.2300489120)
Supplement: Supplementary file 2 — Dataset S01 (XLSX) [file pnas.2300489120.sd01.xlsx]

## Sheet: siControl vs siTiam1 DEGs
Table S1, related to Figure 4. Tiam1 differentially expressed genes.																													Table S2, related to Figure 3. TIAM1 differentially expressed genes.	Table S2, related to Figure 3. TIAM1 differentially expressed genes.	Table S2, related to Figure 3. TIAM1 differentially expressed genes.	Table S2, related to Figure 3. TIAM1 differentially expressed genes.	Table S2, related to Figure 3. TIAM1 differentially expressed genes.	Table S2, related to Figure 3. TIAM1 differentially expressed genes.	Table S2, related to Figure 3. TIAM1 differentially expressed genes.	Table S2, related to Figure 3. TIAM1 differentially expressed genes.	Table S2, related to Figure 3. TIAM1 differentially expressed genes.	Table S2, related to Figure 3. TIAM1 differentially expressed genes.	Table S2, related to Figure 3. TIAM1 differentially expressed genes.	Table S2, related to Figure 3. TIAM1 differentially expressed genes.	Table S2, related to Figure 3. TIAM1 differentially expressed genes.	Table S2, related to Figure 3. TIAM1 differentially expressed genes.	Table S2, related to Figure 3. TIAM1 differentially expressed genes.	Table S2, related to Figure 3. TIAM1 differentially expressed genes.	Table S2, related to Figure 3. TIAM1 differentially expressed genes.	Table S2, related to Figure 3. TIAM1 differentially expressed genes.	Table S2, related to Figure 3. TIAM1 differentially expressed genes.	Table S2, related to Figure 3. TIAM1 differentially expressed genes.	Table S2, related to Figure 3. TIAM1 differentially expressed genes.
Genes_ID	Symbol	log2FoldChange	lfcSE	stat	pvalue	padj	siControl_r1	siControl_r2	siControl_r3	siTiam1_r1	siTiam1_r2	siTiam1_r3
ENSG00000128274	A4GALT	0.560274	0.127747	4.38582	1.16e-05	7.95e-05	436.933	447.947	454.249	593.142	713.567	668.482
ENSG00000158122	AAED1	-0.640245	0.144293	-4.43713	9.12e-06	6.45e-05	301.099	309.557	290.267	191.753	195.881	190.41
ENSG00000115977	AAK1	0.439836	0.14276	3.08094	0.00206352	0.00801367	1285.9	1289.21	1285.47	1471.43	2057.75	1707.55
ENSG00000008311	AASS	2.79576	0.133646	20.9191	3.59e-97	1.49e-93	152.813	174.809	168.694	1107.79	1110.33	1235.62
ENSG00000215458	AATBC	1.98328	0.283274	7.00129	2.54e-12	4.7e-11	28.2988	54.6277	50.891	182.811	138.916	211.908
ENSG00000198691	ABCA4	0.929024	0.288825	3.21656	0.00129738	0.00535266	83.7644	165.704	100.84	284.152	217.868	166.865
ENSG00000135776	ABCB10	-0.873531	0.159331	-5.48248	4.19e-08	4.61e-07	269.404	304.094	267.649	160.953	144.912	153.556
ENSG00000103222	ABCC1	0.312814	0.107014	2.92311	0.00346558	0.0124421	2214.1	2432.75	2290.09	2659.7	3098.12	2860.24
ENSG00000124574	ABCC10	0.692145	0.127551	5.42643	5.75e-08	6.17e-07	350.905	354.169	355.295	601.09	521.683	590.68
ENSG00000108846	ABCC3	-1.06987	0.165605	-6.46035	1.04e-10	1.64e-09	1539.45	2290.72	1637.94	864.378	883.463	857.868
ENSG00000114770	ABCC5	0.560373	0.118462	4.73041	2.24e-06	1.8e-05	921.408	867.669	827.45	1373.07	1163.29	1320.58
ENSG00000101986	ABCD1	0.657284	0.226326	2.90414	0.00368259	0.0130821	76.9727	80.1206	81.9911	133.134	99.9393	144.343
ENSG00000119688	ABCD4	0.570987	0.159606	3.57748	0.000346921	0.00168881	206.015	278.601	263.879	381.518	369.775	363.417
ENSG00000164163	ABCE1	-0.572832	0.144862	-3.95434	7.67e-05	0.000440507	3842.97	2745.04	3170.32	2339.78	2096.73	2122.15
ENSG00000118777	ABCG2	-1.56819	0.224678	-6.97969	2.96e-12	5.45e-11	277.328	201.212	248.8	98.3602	82.9496	63.47
ENSG00000144827	ABHD10	-0.356178	0.121442	-2.93291	0.00335802	0.0121255	635.025	579.053	605.037	457.027	505.693	457.598
ENSG00000248487	ABHD14A	-0.647533	0.273998	-2.36328	0.0181139	0.0498441	67.9171	64.6427	78.2213	53.651	41.9745	38.9009
ENSG00000129968	ABHD17A	0.379209	0.152053	2.49392	0.0126342	0.0368932	309.023	284.064	319.482	453.053	364.778	368.535
ENSG00000136379	ABHD17C	-0.839568	0.152612	-5.50133	3.77e-08	4.17e-07	443.725	431.559	449.537	265.275	206.874	268.212
ENSG00000011198	ABHD5	-0.359281	0.147938	-2.42858	0.0151579	0.0429486	450.517	351.438	393.934	312.964	314.809	303.018
ENSG00000136754	ABI1	0.336009	0.117682	2.85521	0.00430079	0.0149761	1298.35	1234.59	1394.79	1575.75	1558.05	1824.25
ENSG00000138443	ABI2	-0.46034	0.189381	-2.43076	0.0150673	0.0427595	644.08	933.223	725.668	499.749	679.587	495.475
ENSG00000097007	ABL1	0.613824	0.118829	5.16562	2.4e-07	2.31e-06	1191.94	1308.33	1191.23	1699.94	2063.75	1886.7
ENSG00000099204	ABLIM1	1.39246	0.206296	6.74981	1.48e-11	2.5e-10	1383.24	823.057	1157.3	3616.48	2584.43	2624.79
ENSG00000146386	ABRACL	-1.01801	0.203164	-5.01078	5.42e-07	4.9e-06	429.009	286.795	380.74	207.649	151.908	181.196
ENSG00000146109	ABT1	-0.501178	0.158289	-3.16623	0.00154431	0.00621953	676.907	499.843	536.24	431.195	403.755	373.654
ENSG00000114626	ABTB1	0.645804	0.271309	2.38033	0.0172972	0.047977	44.1461	81.031	82.9335	106.309	117.928	103.395
ENSG00000005189	AC004381.6	-1.98492	0.312413	-6.35353	2.1e-10	3.19e-09	92.82	106.524	98.9547	15.8966	34.9788	24.569
ENSG00000230882	AC005077.14	-0.501444	0.153506	-3.26662	0.00108841	0.00458894	505.982	672.831	619.174	461.001	391.762	418.697
ENSG00000272070	AC005618.6	1.48147	0.284148	5.21371	1.85e-07	1.83e-06	26.0349	27.3138	28.2728	72.5282	79.9514	75.7545
ENSG00000267751	AC009005.2	-0.824981	0.28007	-2.94563	0.00322298	0.0116886	79.2366	143.853	146.076	74.5153	61.9624	72.6833
ENSG00000229689	AC009237.8	0.810931	0.149898	5.40988	6.31e-08	6.69e-07	207.147	225.794	195.082	377.544	388.764	335.777
ENSG00000233539	AC011294.3	-1.25625	0.454615	-2.76332	0.00572165	0.0191554	22.639	52.8067	32.0425	12.916	15.9903	16.3793
ENSG00000091436	AC013461.1	-0.806071	0.172421	-4.67501	2.94e-06	2.3e-05	1022.15	693.771	955.62	517.633	459.721	549.732
ENSG00000206567	AC022007.5	0.877668	0.358699	2.44681	0.0144128	0.0411828	16.9793	35.508	24.5031	43.7157	49.9697	49.138
ENSG00000215068	AC025171.1	-0.97936	0.367619	-2.66406	0.00772037	0.0245391	39.6183	72.8369	41.4667	26.8255	26.9836	24.569
ENSG00000170846	AC093323.3	-0.363286	0.121862	-2.98114	0.00287177	0.0105868	621.441	551.739	626.713	470.937	457.722	469.882
ENSG00000060971	ACAA1	0.439379	0.137925	3.18564	0.00144436	0.00588718	570.503	539.903	670.065	832.585	730.556	851.726
ENSG00000076555	ACACB	-1.80071	0.325412	-5.53362	3.14e-08	3.53e-07	67.9171	84.6729	64.085	23.8449	21.9866	16.3793
ENSG00000111271	ACAD10	0.474825	0.172643	2.75033	0.00595358	0.0198363	340.717	507.127	459.904	549.426	648.606	622.415
ENSG00000151498	ACAD8	0.523361	0.121148	4.32002	1.56e-05	0.00010452	396.183	437.932	442.94	633.877	610.629	592.727
ENSG00000177646	ACAD9	-0.258364	0.103688	-2.49174	0.0127117	0.0370764	902.165	939.596	926.405	778.934	791.519	744.236
ENSG00000131584	ACAP3	0.684125	0.151005	4.53048	5.88e-06	4.33e-05	822.928	1058.87	1121.49	1791.35	1512.08	1525.33
ENSG00000107897	ACBD5	-0.814942	0.128674	-6.33336	2.4e-10	3.62e-09	547.864	538.083	487.234	295.081	296.82	301.994
ENSG00000102977	ACD	-0.652437	0.149904	-4.35236	1.35e-05	9.16e-05	738.032	593.621	744.516	490.808	419.745	409.484
ENSG00000078124	ACER3	0.389963	0.124507	3.13205	0.00173589	0.00686938	776.518	713.802	707.762	1005.46	1019.38	853.773
ENSG00000131473	ACLY	0.361997	0.129023	2.80568	0.00502107	0.0171498	11375	8575.63	10761.6	13371	13334.9	12762.6
ENSG00000122729	ACO1	-0.359461	0.14178	-2.53535	0.0112336	0.0334758	1317.59	1623.35	1566.31	1116.74	1338.19	1059.54
ENSG00000100412	ACO2	0.453447	0.0988075	4.5892	4.45e-06	3.37e-05	1548.51	1431.24	1465.47	1927.46	2086.73	2070.96
ENSG00000097021	ACOT7	-1.01138	0.133043	-7.60192	2.92e-14	6.44e-13	1060.64	896.804	962.217	524.588	488.703	434.053
ENSG00000161533	ACOX1	0.934771	0.123447	7.57224	3.67e-14	8.07e-13	530.885	516.231	617.289	1009.43	1097.33	1075.92
ENSG00000087008	ACOX3	1.12889	0.16713	6.75457	1.43e-11	2.43e-10	225.258	236.72	221.47	424.241	591.641	479.096
ENSG00000143727	ACP1	-0.32578	0.123062	-2.64728	0.0081142	0.0255441	1436.45	1195.44	1293.95	1128.66	984.402	1017.57
ENSG00000134575	ACP2	0.470162	0.148397	3.16827	0.00153348	0.0061839	479.947	359.632	424.092	593.142	544.669	610.131
ENSG00000014257	ACPP	-0.627813	0.244774	-2.56487	0.0103215	0.031174	184.508	318.661	215.816	143.069	188.885	134.106
ENSG00000147174	ACRC	0.779871	0.327068	2.38443	0.0171056	0.04753	27.1668	28.2243	49.0061	64.5799	54.9666	60.3988
ENSG00000167107	ACSF2	0.816195	0.17365	4.70024	2.6e-06	2.06e-05	548.996	805.758	822.738	1152.5	1374.17	1311.37
ENSG00000068366	ACSL4	0.542483	0.129814	4.17892	2.93e-05	0.000184829	6495.14	4823.62	5867.54	8338.76	8477.85	8211.17
ENSG00000197142	ACSL5	-0.462288	0.142389	-3.24666	0.00116767	0.00488686	1266.65	1098.93	1222.33	986.583	737.552	879.366
ENSG00000169067	ACTBL2	1.94873	0.32407	6.0133	1.82e-09	2.46e-08	50.9378	26.4034	71.6244	152.011	192.883	229.311
ENSG00000184009	ACTG1	0.894322	0.11356	7.87531	3.4e-15	8.28e-14	63684.7	64013.6	67130.9	110585	136494	115058
ENSG00000072110	ACTN1	0.506684	0.145215	3.4892	0.000484465	0.00225225	12744.6	8915.24	11624.8	15081.9	16312.1	15893.1
ENSG00000131966	ACTR10	0.311493	0.108557	2.86939	0.00411258	0.0144009	666.719	634.591	663.468	775.953	828.497	833.299
ENSG00000138107	ACTR1A	0.601969	0.130854	4.60029	4.22e-06	3.21e-05	2039.78	1563.26	1942.34	2864.37	2656.39	2893
ENSG00000075089	ACTR6	0.45723	0.146635	3.11815	0.00181993	0.00717017	222.994	247.645	233.722	308.99	350.787	308.136
ENSG00000115170	ACVR1	0.525276	0.124475	4.21992	2.44e-05	0.0001574	580.691	616.382	525.874	857.423	766.534	855.821
ENSG00000135503	ACVR1B	0.50387	0.1279	3.93957	8.16e-05	0.000465945	329.398	373.289	340.216	475.905	497.698	506.736
ENSG00000143537	ADAM15	-0.564973	0.111692	-5.05832	4.23e-07	3.89e-06	3443.4	4122.57	3710.33	2428.21	2679.37	2516.28
ENSG00000135074	ADAM19	1.31321	0.43731	3.00293	0.00267396	0.00999616	3387.93	1320.17	1850.92	4453.04	5369.74	6473.94
ENSG00000168615	ADAM9	-0.295934	0.115124	-2.57057	0.0101531	0.0307618	7786.69	6522.54	7883.39	6030.77	5717.53	6327.54
ENSG00000133597	ADCK2	-0.467462	0.141445	-3.30491	0.000950081	0.00408067	361.092	343.244	365.661	278.191	258.843	236.477
ENSG00000161912	ADCY10P1	1.04378	0.302806	3.44701	0.000566818	0.002587	24.9029	40.9707	34.8698	59.6123	76.9533	72.6833
ENSG00000138031	ADCY3	-0.930757	0.157075	-5.92555	3.11e-09	4.07e-08	1010.83	935.954	857.608	576.252	486.704	407.436
ENSG00000121281	ADCY7	-0.431274	0.121935	-3.53693	0.000404808	0.00193815	684.83	657.353	620.116	515.646	453.724	485.238
ENSG00000127507	ADGRE2	0.705662	0.190556	3.70317	0.000212921	0.00109581	119.987	122.002	96.1274	197.714	168.897	184.268
ENSG00000153292	ADGRF1	-1.1002	0.221707	-4.96242	6.96e-07	6.19e-06	1437.58	2887.98	2227.89	1077.99	924.439	1055.44
ENSG00000069122	ADGRF5	-2.02381	0.260646	-7.7646	8.19e-15	1.94e-13	718.789	1568.72	944.311	265.275	224.863	305.065
ENSG00000205336	ADGRG1	1.08227	0.11835	9.14463	5.98e-20	2.06e-18	4979.45	5405.41	5377.48	9684.01	11723.9	11969.2
ENSG00000182551	ADI1	0.41112	0.143602	2.86291	0.00419767	0.0146619	483.343	414.26	550.377	620.961	635.614	668.482
ENSG00000159346	ADIPOR1	0.458757	0.101279	4.52963	5.91e-06	4.34e-05	2621.6	2384.5	2488	3209.13	3470.89	3617.79
ENSG00000156110	ADK	-0.361538	0.120228	-3.00711	0.00263747	0.00989229	1317.59	1237.32	1247.77	1028.31	1059.36	871.176
ENSG00000148926	ADM	2.08982	0.194479	10.7457	6.21e-27	3.49e-25	505.982	282.243	383.567	1760.55	1582.04	1635.89
ENSG00000101544	ADNP2	-0.314348	0.114203	-2.75254	0.00591341	0.0197173	835.38	754.772	742.632	623.942	639.612	611.154
ENSG00000163485	ADORA1	-1.45845	0.31032	-4.69983	2.6e-06	2.06e-05	119.987	281.332	199.794	59.6123	86.9472	72.6833
ENSG00000170425	ADORA2B	-0.704776	0.150086	-4.6958	2.66e-06	2.1e-05	322.606	343.244	309.116	182.811	213.87	201.671
ENSG00000035687	ADSS	-0.39087	0.122767	-3.18384	0.00145338	0.0059162	1670.76	1697.1	1596.47	1396.91	1283.22	1105.61
ENSG00000139154	AEBP2	-0.355371	0.138172	-2.57194	0.0101129	0.0306625	662.191	839.445	715.301	606.058	590.641	537.447
ENSG00000104964	AES	0.308528	0.110138	2.8013	0.0050898	0.0173467	3009.86	3438.81	3303.2	3791.34	4373.34	3914.66
ENSG00000196526	AFAP1	2.00695	0.188204	10.6637	1.51e-26	8.26e-25	779.914	1061.6	950.908	2977.63	4700.15	3551.25
ENSG00000272620	AFAP1-AS1	-0.589734	0.14903	-3.95716	7.58e-05	0.000435935	6746.43	5257.91	6756.25	4615.98	3568.83	4280.13
ENSG00000169129	AFAP1L2	1.11112	0.250927	4.42807	9.51e-06	6.7e-05	108.667	68.2846	89.5305	215.598	142.913	214.979
ENSG00000223959	AFG3L1P	-0.483275	0.156696	-3.08416	0.00204127	0.00794209	424.482	358.722	347.755	300.048	248.849	258.998
ENSG00000141385	AFG3L2	-0.344166	0.119769	-2.87358	0.00405848	0.0142355	1047.05	914.103	933.002	815.694	720.562	742.189
ENSG00000119844	AFTPH	0.377005	0.126303	2.98493	0.0028364	0.0104905	1101.39	1310.15	1138.45	1409.83	1680.98	1521.23
ENSG00000133612	AGAP3	0.385251	0.0964392	3.99476	6.48e-05	0.000377951	2831.01	2580.25	2899.84	3696.95	3618.8	3537.94
ENSG00000116771	AGMAT	-1.28552	0.318003	-4.04248	5.29e-05	0.000314834	83.7644	53.7172	93.3002	29.8061	33.9794	30.7113
ENSG00000092847	AGO1	0.425199	0.122772	3.46332	0.00053356	0.00245583	1256.47	1483.14	1275.1	1798.3	1939.82	1654.31
ENSG00000123908	AGO2	-0.335696	0.135235	-2.48232	0.0130528	0.0378856	2488.03	2611.2	2067.68	1921.5	2058.75	1698.33
ENSG00000134698	AGO4	0.598265	0.171653	3.48533	0.000491533	0.00228087	447.121	655.532	490.061	739.192	890.459	784.161
ENSG00000204310	AGPAT1	0.531532	0.121257	4.38353	1.17e-05	8.03e-05	1213.45	1298.32	1300.55	1609.53	1929.83	1972.69
ENSG00000169692	AGPAT2	0.641435	0.130125	4.92937	8.25e-07	7.2e-06	384.863	396.961	463.674	632.883	670.593	640.842
ENSG00000160216	AGPAT3	0.489681	0.15258	3.20934	0.00133038	0.00548338	1164.78	1528.66	1449.45	1797.31	1779.92	2242.95
ENSG00000026652	AGPAT4	0.698962	0.198222	3.52615	0.000421641	0.00200644	282.988	194.839	220.528	430.202	307.813	393.104
ENSG00000155189	AGPAT5	-1.11394	0.164496	-6.77182	1.27e-11	2.17e-10	826.324	586.337	696.453	341.777	336.795	294.828
ENSG00000106541	AGR2	0.684638	0.278171	2.46121	0.0138467	0.0397927	2240.13	1870.09	1132.8	3327.36	3365.96	1732.12
ENSG00000135049	AGTPBP1	-0.501791	0.162381	-3.09021	0.00200013	0.00779961	565.976	685.577	553.204	390.46	499.697	384.915
ENSG00000177674	AGTRAP	-0.373914	0.151657	-2.46553	0.0136812	0.0394349	515.038	399.692	463.674	332.835	343.791	385.938
ENSG00000101444	AHCY	-0.521279	0.0985446	-5.28978	1.22e-07	1.24e-06	6971.69	6528.92	6204.93	4748.12	4653.17	4327.22
ENSG00000158467	AHCYL2	0.356433	0.131836	2.7036	0.00685919	0.0222603	378.072	375.11	338.331	478.885	432.737	485.238
ENSG00000126705	AHDC1	0.33809	0.122282	2.76483	0.00569521	0.0190874	1633.41	1850.06	1915.95	2035.76	2403.54	2388.31
ENSG00000185567	AHNAK2	0.928828	0.195833	4.74296	2.11e-06	1.7e-05	4425.93	6666.4	6057.91	8536.48	13263.9	10852.3
ENSG00000186063	AIDA	-0.745195	0.157793	-4.72263	2.33e-06	1.87e-05	312.419	326.856	267.649	178.837	179.891	182.22
ENSG00000126878	AIF1L	-0.607327	0.153943	-3.94515	7.98e-05	0.000456277	743.692	612.74	585.246	475.905	381.768	415.626
ENSG00000042286	AIFM2	-1.21992	0.29654	-4.11385	3.89e-05	0.000238332	220.73	122.002	124.4	82.4636	54.9666	62.4462
ENSG00000112297	AIM1	-0.664263	0.140745	-4.71961	2.36e-06	1.89e-05	2503.88	3356.87	2619	1817.18	1855.87	1678.88
ENSG00000163568	AIM2	-0.656918	0.172382	-3.81083	0.000138501	0.0007492	285.252	377.841	309.116	215.598	184.888	217.026
ENSG00000110711	AIP	0.613484	0.110379	5.55798	2.73e-08	3.1e-07	733.504	716.533	734.15	1036.26	1187.28	1117.89
ENSG00000129474	AJUBA	0.62775	0.119951	5.23337	1.66e-07	1.65e-06	2132.6	2656.73	2421.09	3655.22	3952.6	3536.91
ENSG00000004455	AK2	-0.479323	0.103499	-4.6312	3.64e-06	2.8e-05	3060.8	2882.52	2762.25	2184.79	2120.71	1937.88
ENSG00000162433	AK4	-0.336472	0.105694	-3.18345	0.00145529	0.00592013	2572.92	2386.32	2343.81	1888.72	2075.74	1818.11
ENSG00000170776	AKAP13	0.479043	0.161479	2.9666	0.0030111	0.0110451	1319.86	1730.79	1233.64	1786.38	2241.64	1945.05
ENSG00000197976	AKAP17A	0.337855	0.137996	2.4483	0.0143532	0.0410687	529.753	510.769	561.686	766.018	600.635	658.245
ENSG00000179841	AKAP5	-0.935049	0.315829	-2.96062	0.00307022	0.0112224	52.0698	59.18	61.2577	30.7997	36.9775	22.5216
ENSG00000011243	AKAP8L	0.512936	0.12148	4.22238	2.42e-05	0.000155852	1341.36	1108.94	1276.99	1851.95	1638.01	1826.3
ENSG00000117448	AKR1A1	0.367433	0.100552	3.65417	0.000258019	0.00129642	890.846	906.819	862.32	1167.41	1107.33	1156.79
ENSG00000085662	AKR1B1	-0.321039	0.107103	-2.99747	0.00272227	0.0101313	861.415	841.266	902.844	719.321	685.584	680.766
ENSG00000204673	AKT1S1	0.371298	0.147866	2.51105	0.0120372	0.0354065	1034.6	762.966	982.95	1100.84	1223.26	1270.42
ENSG00000105221	AKT2	0.811674	0.113397	7.15783	8.2e-13	1.62e-11	1139.87	1210.91	1320.34	2033.77	2310.6	2101.67
ENSG00000117020	AKT3	-1.66148	0.206838	-8.03273	9.53e-16	2.47e-14	602.198	796.653	554.146	192.746	256.844	167.888
ENSG00000233922	AL133493.2	0.934882	0.288931	3.23566	0.00121363	0.00504709	40.7502	31.8661	36.7546	57.6252	70.9569	79.8493
ENSG00000170017	ALCAM	-0.32463	0.115048	-2.82169	0.00477716	0.0164109	8360.59	9832.07	8565.71	7429.67	7439.48	6498.5
ENSG00000161618	ALDH16A1	-0.70478	0.230557	-3.05686	0.00223672	0.00859289	107.535	112.897	152.673	73.5218	75.9539	79.8493
ENSG00000137124	ALDH1B1	0.90449	0.241642	3.7431	0.000181766	0.00095674	1880.17	923.208	1361.81	3010.42	2014.78	2768.11
ENSG00000072210	ALDH3A2	-0.453679	0.152798	-2.96914	0.00298637	0.0109641	983.666	1309.24	1116.77	786.882	944.426	759.592
ENSG00000159423	ALDH4A1	0.82576	0.234215	3.52566	0.000422437	0.0020087	65.6532	81.031	84.8183	108.296	154.906	148.438
ENSG00000112294	ALDH5A1	-0.552063	0.127641	-4.32514	1.52e-05	0.000102562	905.561	849.46	1007.45	666.664	575.65	641.865
ENSG00000164904	ALDH7A1	-0.541629	0.142287	-3.8066	0.00014089	0.000761462	1207.79	1604.23	1272.27	879.281	953.421	974.571
ENSG00000143149	ALDH9A1	-0.793929	0.121538	-6.53235	6.47e-11	1.03e-09	699.546	648.248	734.15	403.376	386.765	410.507
ENSG00000109107	ALDOC	0.532388	0.128571	4.1408	3.46e-05	0.00021482	2806.11	2808.77	3441.74	3966.2	4650.18	4483.85
ENSG00000139133	ALG10	-2.06582	0.258388	-7.99501	1.3e-15	3.29e-14	169.793	145.674	143.249	44.7092	38.9763	25.5927
ENSG00000175548	ALG10B	-1.12092	0.321015	-3.4918	0.000479778	0.00223545	56.5976	77.3892	55.6031	32.7867	31.9806	22.5216
ENSG00000253710	ALG11	0.478962	0.158448	3.02284	0.00250418	0.00945191	182.244	180.271	217.7	279.184	259.842	270.259
ENSG00000120697	ALG5	0.813403	0.173179	4.6969	2.64e-06	2.09e-05	167.529	138.39	182.831	310.977	278.831	268.212
ENSG00000091542	ALKBH5	0.341149	0.124724	2.73524	0.00623355	0.0205663	1786.22	1961.13	2256.17	2372.57	2671.38	2563.37
ENSG00000125652	ALKBH7	0.541486	0.176027	3.07616	0.00209683	0.00811783	196.959	145.674	170.579	236.462	267.837	240.572
ENSG00000137760	ALKBH8	-0.329037	0.118646	-2.77326	0.00554979	0.0186701	711.997	642.786	638.965	536.51	543.67	505.712
ENSG00000116127	ALMS1	-0.424495	0.158209	-2.68312	0.00729386	0.0234096	604.462	603.636	515.507	403.376	504.693	375.701
ENSG00000178038	ALS2CL	0.68782	0.222984	3.08461	0.00203817	0.00793249	818.401	629.129	1166.72	1619.47	1145.3	1446.5
ENSG00000183684	ALYREF	-0.724661	0.124699	-5.8113	6.2e-09	7.65e-08	2600.09	2037.61	2460.67	1459.51	1429.13	1405.55
ENSG00000110497	AMBRA1	0.391849	0.123752	3.16641	0.00154335	0.00621767	636.157	710.16	608.807	796.817	909.448	859.915
ENSG00000123505	AMD1	-0.550428	0.116527	-4.7236	2.32e-06	1.86e-05	1315.33	1320.17	1352.38	968.699	947.425	806.683
ENSG00000159461	AMFR	0.355437	0.109036	3.25981	0.00111489	0.00468904	1924.32	1828.21	2105.38	2509.68	2640.4	2344.29
ENSG00000101935	AMMECR1	-1.52952	0.161199	-9.48841	2.35e-21	9e-20	1340.23	1126.24	1177.09	488.821	338.794	434.053
ENSG00000144233	AMMECR1L	0.76667	0.139161	5.50921	3.6e-08	4.01e-07	447.121	429.738	500.428	854.442	688.582	800.54
ENSG00000151743	AMN1	0.557655	0.219098	2.54523	0.0109204	0.0326594	78.1046	77.3892	68.7971	97.3667	120.927	111.584
ENSG00000114019	AMOTL2	0.621184	0.188231	3.30011	0.000966475	0.00413622	3778.45	2491.93	4035.47	5129.63	4697.15	6023.5
ENSG00000116337	AMPD2	0.455325	0.125618	3.62468	0.000289315	0.00143578	715.393	582.695	659.698	938.893	865.474	877.319
ENSG00000196704	AMZ2	-0.480403	0.133049	-3.61072	0.000305347	0.00150875	657.664	818.505	806.717	533.53	553.664	550.755
ENSG00000214174	AMZ2P1	0.69642	0.275015	2.5323	0.0113318	0.0336722	36.2224	54.6277	52.7758	89.4184	71.9563	72.6833
ENSG00000153107	ANAPC1	-0.394228	0.144446	-2.72924	0.00634805	0.0208724	475.419	421.543	467.443	366.615	368.776	301.994
ENSG00000141552	ANAPC11	-0.431514	0.15306	-2.81924	0.00481374	0.016532	342.981	416.991	390.164	254.346	308.812	290.733
ENSG00000129055	ANAPC13	-0.520201	0.171422	-3.03462	0.00240841	0.00915123	653.136	469.798	594.671	392.447	351.786	452.479
ENSG00000110200	ANAPC15	-0.511041	0.129249	-3.95392	7.69e-05	0.000440867	802.553	853.102	802.947	635.864	581.647	507.76
ENSG00000166295	ANAPC16	-0.341772	0.108707	-3.14396	0.00166677	0.00663611	855.755	902.267	941.483	692.496	703.573	735.023
ENSG00000013523	ANGEL1	0.399314	0.140824	2.83555	0.00457474	0.015798	314.682	330.497	372.258	435.169	421.744	486.262
ENSG00000185722	ANKFY1	-0.584989	0.105035	-5.56944	2.56e-08	2.91e-07	1549.64	1595.13	1460.76	1074.01	968.412	1027.8
ENSG00000176915	ANKLE2	0.63918	0.170306	3.75314	0.000174635	0.000922701	6839.25	4565.05	6187.97	10077.5	7844.24	9474.43
ENSG00000148677	ANKRD1	1.92039	0.795901	2.41285	0.0158282	0.0445852	175.452	28.2243	187.543	394.434	354.785	730.928
ENSG00000088448	ANKRD10	0.278318	0.117157	2.37559	0.017521	0.0484779	615.781	615.472	706.819	788.869	789.521	772.9
ENSG00000076513	ANKRD13A	-1.11503	0.198432	-5.61921	1.92e-08	2.23e-07	5604.29	3650.04	5876.97	2772.96	1987.79	2224.52
ENSG00000107890	ANKRD26	-0.521219	0.163661	-3.18475	0.00144879	0.00590138	208.279	234.899	213.931	156.979	156.905	144.343
ENSG00000206560	ANKRD28	-1.3982	0.168866	-8.27991	1.23e-16	3.43e-15	1254.2	1351.12	1247.77	615.993	411.75	434.053
ENSG00000164236	ANKRD33B	-1.13757	0.36697	-3.09991	0.00193581	0.0075742	119.987	52.8067	73.5092	48.6833	30.9812	31.735
ENSG00000154945	ANKRD40	-0.628525	0.106326	-5.91131	3.39e-09	4.4e-08	1534.93	1481.32	1371.23	975.654	904.451	957.168
ENSG00000186106	ANKRD46	0.524182	0.173464	3.02185	0.00251238	0.00947716	119.987	120.181	122.515	181.817	171.896	167.888
ENSG00000100124	ANKRD54	-0.325638	0.136968	-2.37748	0.0174315	0.0482744	425.614	388.767	449.537	357.674	315.808	334.753
ENSG00000011426	ANLN	-2.5615	0.146215	-17.5187	1.03e-68	7.59e-66	4990.77	6101	6134.25	885.242	1137.31	895.745
ENSG00000160746	ANO10	0.437685	0.147927	2.9588	0.00308836	0.0112723	426.746	328.676	392.992	488.821	508.691	555.874
ENSG00000074855	ANO8	0.520555	0.170005	3.06201	0.00219859	0.00845679	204.883	245.825	214.873	354.693	330.799	270.259
ENSG00000185101	ANO9	0.702718	0.195014	3.60343	0.000314044	0.00154683	410.898	421.543	510.795	920.016	565.656	701.241
ENSG00000140350	ANP32A	-0.342742	0.120122	-2.85329	0.0043269	0.0150586	2551.42	3101.94	2649.16	2118.22	2339.58	2090.41
ENSG00000136938	ANP32B	-1.15456	0.124525	-9.27175	1.83e-20	6.62e-19	4391.97	5522.86	4566.05	2147.03	2286.61	2071.99
ENSG00000143401	ANP32E	-0.670082	0.130398	-5.13873	2.77e-07	2.64e-06	2292.2	2907.1	2506.85	1477.39	1721.95	1645.1
ENSG00000163297	ANTXR2	-0.777617	0.256119	-3.03616	0.00239612	0.00911047	1939.03	900.446	1458.88	988.57	645.608	872.2
ENSG00000138772	ANXA3	0.374276	0.148834	2.51473	0.0119124	0.035122	7030.55	4772.64	5964.61	7779.4	7509.44	7738.22
ENSG00000131480	AOC2	0.78452	0.315905	2.4834	0.0130134	0.0377888	32.8266	25.4929	43.3516	55.6381	53.9672	65.5174
ENSG00000138356	AOX1	-1.21376	0.513221	-2.36499	0.0180307	0.0496686	47.5419	17.2988	75.3941	15.8966	20.9873	23.5453
ENSG00000254837	AP001372.2	-0.618624	0.228517	-2.70713	0.00678683	0.0220828	113.195	120.181	104.609	85.4442	59.9636	74.7308
ENSG00000276529	AP001505.10	-0.745851	0.255775	-2.91604	0.00354502	0.012669	131.306	90.1356	117.803	78.4895	69.9575	53.2329
ENSG00000138660	AP1AR	-0.561175	0.142641	-3.93418	8.35e-05	0.000475662	640.684	659.174	620.116	501.737	381.768	417.673
ENSG00000072958	AP1M1	0.468572	0.123789	3.78525	0.000153551	0.00082384	625.969	524.426	582.419	755.089	821.501	818.967
ENSG00000129354	AP1M2	0.5268	0.131366	4.01017	6.07e-05	0.000355932	717.657	605.457	674.777	1002.48	856.48	1017.57
ENSG00000106367	AP1S1	0.382142	0.115918	3.29664	0.000978473	0.00418327	1085.54	1096.2	1136.57	1311.47	1425.13	1588.8
ENSG00000182287	AP1S2	-0.563238	0.171015	-3.2935	0.000989476	0.00422598	273.932	237.63	277.073	156.979	174.894	201.671
ENSG00000152056	AP1S3	-1.73217	0.172983	-10.0135	1.33e-23	6.02e-22	974.61	830.341	998.029	329.854	219.866	293.804
ENSG00000196961	AP2A1	0.413755	0.114981	3.59848	0.00032008	0.00157346	1360.61	1373.89	1448.51	1722.79	2064.75	1785.35
ENSG00000161203	AP2M1	0.393082	0.110709	3.55059	0.000384362	0.00185231	7304.48	7168.06	8317.85	9265.73	10652.5	10010.8
ENSG00000065000	AP3D1	-0.825787	0.10605	-7.78678	6.87e-15	1.64e-13	4823.24	5230.6	4806.37	2974.65	2553.45	2856.15
ENSG00000070718	AP3M2	-0.825461	0.120655	-6.84148	7.84e-12	1.36e-10	869.338	811.221	877.399	523.594	456.723	462.716
ENSG00000053770	AP5M1	0.40931	0.119572	3.42311	0.000619086	0.00279494	564.844	571.77	631.425	812.714	729.557	806.683
ENSG00000242802	AP5Z1	0.769962	0.172493	4.46372	8.06e-06	5.76e-05	318.078	294.079	364.719	661.696	469.715	534.376
ENSG00000011132	APBA3	0.563268	0.179085	3.14526	0.00165942	0.00661742	166.397	143.853	185.658	244.41	217.868	270.259
ENSG00000166181	API5	-0.62334	0.108279	-5.7568	8.57e-09	1.04e-07	1231.56	1176.32	1101.7	784.895	759.539	732.976
ENSG00000149089	APIP	-0.664196	0.259124	-2.56324	0.0103702	0.0312832	139.23	98.3298	157.385	90.4119	93.9429	64.4937
ENSG00000101474	APMAP	0.24241	0.0920569	2.63327	0.00845678	0.0264693	2042.04	1942.92	1968.73	2376.54	2257.63	2407.76
ENSG00000179750	APOBEC3B	-1.6155	0.37358	-4.32438	1.53e-05	0.000102812	131.306	75.5683	132.882	45.7027	17.9891	47.0906
ENSG00000128284	APOL3	-1.13724	0.413222	-2.75214	0.0059207	0.019732	49.8058	30.9557	41.4667	20.8643	10.9933	23.5453
ENSG00000155008	APOOL	0.447978	0.109376	4.09574	4.21e-05	0.000255616	688.226	660.995	680.431	905.113	979.405	883.461
ENSG00000157500	APPL1	-0.405777	0.168916	-2.40224	0.0162952	0.0456741	908.957	1234.59	1051.75	666.664	922.44	824.086
ENSG00000198931	APRT	-0.316742	0.112408	-2.81779	0.00483551	0.0166022	2438.22	2034.88	2191.14	1862.88	1767.93	1717.78
ENSG00000119682	AREL1	0.334159	0.116864	2.85939	0.00424451	0.0147966	1618.69	1347.48	1509.77	1946.34	1754.93	1938.9
ENSG00000143761	ARF1	0.387315	0.100524	3.85295	0.000116703	0.000642408	8309.65	7665.17	7959.73	9593.6	11046.3	10664
ENSG00000168374	ARF4	0.450415	0.134865	3.33975	0.000838536	0.003655	3739.97	2855.21	3511.48	4194.72	4832.07	4780.72
ENSG00000004059	ARF5	0.350027	0.108387	3.22943	0.00124039	0.00514641	1996.76	1871.91	2040.35	2283.15	2633.4	2614.55
ENSG00000101199	ARFGAP1	0.656172	0.128189	5.1188	3.07e-07	2.9e-06	2149.58	1745.35	2227.89	3363.12	3015.17	3268.7
ENSG00000149182	ARFGAP2	0.695032	0.132498	5.2456	1.56e-07	1.56e-06	495.795	474.35	582.419	858.417	781.525	874.247
ENSG00000242247	ARFGAP3	0.5905	0.127791	4.62083	3.82e-06	2.93e-05	1695.66	1361.14	1753.85	2362.63	2390.55	2488.64
ENSG00000112379	ARFGEF3	-0.529475	0.187429	-2.82494	0.00472897	0.0162756	753.879	837.624	669.122	487.827	660.599	417.673
ENSG00000132254	ARFIP2	0.490799	0.116247	4.22205	2.42e-05	0.000156	931.596	902.267	988.605	1417.78	1200.27	1348.22
ENSG00000081181	ARG2	0.91289	0.289625	3.15197	0.00162174	0.00650205	29.4307	54.6277	49.0061	75.5089	85.9478	91.1101
ENSG00000175220	ARHGAP1	0.39644	0.131679	3.01066	0.00260685	0.00980096	886.318	991.492	1127.14	1219.07	1339.19	1399.41
ENSG00000198826	ARHGAP11A	-2.66115	0.195778	-13.5927	4.43e-42	6.83e-40	1255.33	2002.1	1573.85	220.565	296.82	246.714
ENSG00000187951	ARHGAP11B	-2.54455	0.315936	-8.05402	8.01e-16	2.09e-14	119.987	205.764	171.522	21.8578	39.9757	23.5453
ENSG00000213390	ARHGAP19	-0.85421	0.199045	-4.29155	1.77e-05	0.000117607	441.461	669.189	485.349	244.41	312.81	326.563
ENSG00000275832	ARHGAP23	-1.3543	0.387168	-3.49796	0.000468831	0.00219673	37.3544	62.8218	43.3516	13.9095	20.9873	21.4979
ENSG00000137962	ARHGAP29	-0.882759	0.134159	-6.57995	4.71e-11	7.57e-10	1487.38	1400.29	1737.83	843.513	906.449	758.568
ENSG00000147799	ARHGAP39	0.369686	0.137741	2.68393	0.00727618	0.0233691	533.149	474.35	608.807	719.321	712.567	656.197
ENSG00000165895	ARHGAP42	0.645165	0.165154	3.90644	9.37e-05	0.000525658	759.539	543.545	600.325	1113.76	989.399	870.153
ENSG00000100852	ARHGAP5	-0.413287	0.112071	-3.68773	0.000226264	0.0011566	3031.37	3201.18	2775.44	2368.59	2066.74	2328.94
ENSG00000111348	ARHGDIB	-0.811507	0.10521	-7.71323	1.23e-14	2.86e-13	4189.35	4936.52	4821.45	2629.89	2675.38	2643.22
ENSG00000074964	ARHGEF10L	0.501121	0.140381	3.56971	0.000357372	0.0017363	409.766	488.007	449.537	593.142	712.567	602.965
ENSG00000110237	ARHGEF17	0.684094	0.131253	5.21204	1.87e-07	1.84e-06	1319.86	1542.32	1556.89	2138.09	2663.38	2301.3
ENSG00000142632	ARHGEF19	0.631617	0.207008	3.05117	0.00227951	0.00873313	385.995	685.577	496.658	774.959	917.443	740.142
ENSG00000163947	ARHGEF3	0.409478	0.107909	3.79465	0.000147853	0.000795655	599.934	599.083	611.634	771.979	829.496	803.611
ENSG00000204959	ARHGEF34P	0.625675	0.234719	2.66564	0.0076843	0.0244485	78.1046	101.972	65.0274	132.141	131.92	114.655
ENSG00000137135	ARHGEF39	-2.29438	0.256253	-8.95356	3.44e-19	1.13e-17	335.058	596.352	539.068	105.315	120.927	73.707
ENSG00000050327	ARHGEF5	0.452935	0.115209	3.93142	8.44e-05	0.000480507	473.156	504.395	523.046	670.638	678.588	706.359
ENSG00000131089	ARHGEF9	1.18463	0.130896	9.05018	1.43e-19	4.81e-18	628.233	715.622	559.801	1530.05	1422.14	1375.86
ENSG00000116017	ARID3A	1.34265	0.150477	8.92268	4.55e-19	1.48e-17	233.182	193.928	196.025	478.885	565.656	532.329
ENSG00000196843	ARID5A	1.18473	0.260165	4.55375	5.27e-06	3.95e-05	88.2922	45.5231	83.8759	173.869	154.906	163.793
ENSG00000150347	ARID5B	0.594212	0.230741	2.57524	0.0100171	0.0304385	286.384	548.098	341.158	540.484	667.595	569.182
ENSG00000169379	ARL13B	-0.551394	0.132491	-4.16176	3.16e-05	0.00019799	528.621	469.798	454.249	339.79	321.805	328.611
ENSG00000185305	ARL15	0.83803	0.223164	3.75522	0.000173189	0.000915446	132.438	188.465	119.688	233.481	313.809	241.595
ENSG00000213465	ARL2	-0.696219	0.136466	-5.10179	3.36e-07	3.15e-06	503.718	596.352	517.392	332.835	349.788	316.326
ENSG00000102931	ARL2BP	-1.52788	0.1489	-10.2612	1.05e-24	5.09e-23	1525.87	1214.56	1350.5	538.497	414.748	464.764
ENSG00000162980	ARL5A	-1.14576	0.188699	-6.0719	1.26e-09	1.75e-08	301.099	370.558	268.591	156.979	126.923	141.272
ENSG00000144746	ARL6IP5	1.08877	0.163616	6.65439	2.84e-11	4.62e-10	3597.34	2536.54	3643.42	7238.92	6106.29	7447.48
ENSG00000177917	ARL6IP6	-0.728203	0.138331	-5.2642	1.41e-07	1.41e-06	501.454	493.47	562.628	284.152	327.801	328.611
ENSG00000143862	ARL8A	1.14401	0.147463	7.75796	8.63e-15	2.03e-13	198.091	188.465	213.931	424.241	417.746	485.238
ENSG00000104442	ARMC1	-1.09754	0.151375	-7.25043	4.15e-13	8.46e-12	1331.17	1395.74	1273.22	753.102	536.674	579.419
ENSG00000105676	ARMC6	-0.504615	0.163117	-3.09358	0.00197754	0.00771815	490.135	396.051	420.322	349.725	304.815	265.141
ENSG00000125449	ARMC7	0.406396	0.153127	2.65398	0.00795488	0.0251248	226.39	239.451	283.67	313.958	338.794	341.919
ENSG00000102401	ARMCX3	0.506643	0.104149	4.86459	1.15e-06	9.73e-06	873.866	830.341	846.298	1273.72	1164.29	1184.43
ENSG00000196440	ARMCX4	0.680437	0.18911	3.59811	0.000320544	0.00157451	98.4797	111.987	104.609	153.005	185.887	166.865
ENSG00000133794	ARNTL	0.538604	0.144141	3.73665	0.00018649	0.00097872	258.085	271.317	311.001	380.525	416.747	424.839
ENSG00000029153	ARNTL2	-0.789028	0.231415	-3.40958	0.000650627	0.00291732	5004.36	2514.69	3315.45	2460	1775.92	2033.09
ENSG00000163466	ARPC2	0.364527	0.0958077	3.80477	0.000141934	0.000766442	3586.02	3182.97	3300.38	4311.95	4429.31	4219.73
ENSG00000242498	ARPIN	-0.682965	0.276317	-2.47168	0.0134481	0.0388525	313.55	723.817	475.925	250.371	370.775	322.468
ENSG00000141480	ARRB2	-1.02738	0.226744	-4.531	5.87e-06	4.32e-05	191.3	281.332	185.658	116.244	113.931	93.1575
ENSG00000100299	ARSA	1.03385	0.175461	5.89221	3.81e-09	4.87e-08	400.711	330.497	397.704	929.951	631.616	748.331
ENSG00000180801	ARSJ	-1.03039	0.149218	-6.90528	5.01e-12	8.92e-11	1116.1	1443.08	1078.14	579.232	570.653	631.628
ENSG00000099889	ARVCF	1.12429	0.182589	6.15746	7.39e-10	1.04e-08	123.383	136.569	132.882	329.854	241.853	285.615
ENSG00000153317	ASAP1	-0.520364	0.135497	-3.8404	0.000122836	0.000673199	964.422	1053.4	1053.63	617.98	806.51	717.62
ENSG00000065802	ASB1	0.406969	0.1471	2.7666	0.00566436	0.018989	770.859	576.322	718.129	960.751	832.494	942.836
ENSG00000148331	ASB6	0.583708	0.146494	3.98452	6.76e-05	0.000392787	399.579	338.692	436.343	559.362	563.658	636.747
ENSG00000102048	ASB9	-1.15837	0.198833	-5.82585	5.68e-09	7.08e-08	173.189	194.839	174.349	93.3925	73.9551	75.7545
ENSG00000112249	ASCC3	-0.612562	0.156289	-3.91942	8.88e-05	0.000501641	1350.42	1085.27	1061.17	886.236	714.566	684.861
ENSG00000105011	ASF1B	-2.61992	0.172244	-15.2105	3.01e-52	8.01e-50	856.887	768.429	802.004	123.199	163.9	107.489
ENSG00000129691	ASH2L	-0.530776	0.127303	-4.16939	3.05e-05	0.000192244	691.622	651.89	674.777	430.202	449.727	516.973
ENSG00000198363	ASPH	-0.862899	0.0986297	-8.74888	2.15e-18	6.63e-17	8634.52	9113.72	8783.41	5273.7	4622.19	4692.68
ENSG00000066279	ASPM	-3.32508	0.497394	-6.685	2.31e-11	3.81e-10	1062.9	2949.89	1737.83	141.082	262.84	169.936
ENSG00000156802	ATAD2	-2.07742	0.151457	-13.7162	8.12e-43	1.32e-40	3918.81	3809.37	3786.67	938.893	1068.35	720.691
ENSG00000197785	ATAD3A	-0.659787	0.183052	-3.60437	0.00031291	0.00154186	1270.05	823.967	952.793	718.328	645.608	563.04
ENSG00000176208	ATAD5	-1.84768	0.190332	-9.70766	2.8e-22	1.16e-20	481.079	530.799	419.38	130.153	160.902	106.466
ENSG00000137343	ATAT1	1.016	0.170939	5.94365	2.79e-09	3.67e-08	122.251	149.316	142.306	272.229	258.843	308.136
ENSG00000107669	ATE1	-0.615791	0.180277	-3.41581	0.000635923	0.00285903	312.419	261.302	294.037	223.546	159.903	182.22
ENSG00000123268	ATF1	-0.550295	0.139576	-3.94261	8.06e-05	0.000460706	421.086	494.38	423.149	296.074	319.806	298.923
ENSG00000162772	ATF3	1.38097	0.204143	6.76474	1.34e-11	2.28e-10	520.698	343.244	428.804	1101.83	884.463	1376.89
ENSG00000170653	ATF7	0.509799	0.134978	3.77691	0.000158784	0.000849001	916.88	942.327	854.78	1123.69	1470.11	1270.42
ENSG00000123395	ATG101	0.387379	0.143373	2.7019	0.00689445	0.0223689	760.671	577.232	710.589	854.442	856.48	966.381
ENSG00000066739	ATG2B	-0.633493	0.167983	-3.77116	0.000162487	0.000866946	452.78	516.231	370.373	273.223	313.809	276.401
ENSG00000144848	ATG3	-0.562252	0.141905	-3.96217	7.43e-05	0.000427668	1139.87	880.416	922.635	687.528	689.581	614.225
ENSG00000101844	ATG4A	0.461542	0.146794	3.14415	0.0016657	0.00663574	290.911	248.556	303.461	382.512	410.751	366.488
ENSG00000130734	ATG4D	0.59885	0.158924	3.76814	0.000164465	0.00087563	173.189	169.346	170.579	285.145	239.854	251.832
ENSG00000198925	ATG9A	0.408132	0.132271	3.08557	0.00203163	0.00790952	1318.72	995.134	1132.8	1565.82	1480.1	1524.3
ENSG00000142102	ATHL1	0.901678	0.225082	4.006	6.18e-05	0.000361595	815.005	1311.06	1380.65	2762.03	1743.94	2048.44
ENSG00000138363	ATIC	-0.532199	0.135297	-3.93355	8.37e-05	0.000476696	2065.81	1623.35	1864.12	1400.89	1164.29	1273.49
ENSG00000184743	ATL3	-0.264831	0.0915748	-2.89197	0.0038284	0.0135271	3025.71	2814.24	2951.68	2395.42	2399.54	2521.4
ENSG00000166454	ATMIN	0.342703	0.12362	2.77223	0.00556735	0.018719	1251.94	1178.14	1357.09	1442.62	1759.93	1600.06
ENSG00000105409	ATP1A3	-0.944342	0.160153	-5.89651	3.71e-09	4.77e-08	489.003	555.381	529.643	322.9	260.842	234.429
ENSG00000143153	ATP1B1	0.40037	0.139412	2.87184	0.00408085	0.0143099	7580.68	9537.99	7255.74	9693.95	11540	10938.3
ENSG00000069849	ATP1B3	-0.407356	0.138734	-2.93624	0.00332219	0.0120031	1622.09	1230.94	1444.74	1172.37	1027.38	1039.06
ENSG00000166896	ATP23	-0.722534	0.259245	-2.78707	0.0053187	0.0179944	75.8407	68.2846	78.2213	48.6833	44.9727	40.9484
ENSG00000196296	ATP2A1	0.806951	0.311024	2.59449	0.00947303	0.0291179	27.1668	43.7021	34.8698	50.6704	67.9587	67.5648
ENSG00000070961	ATP2B1	-0.455626	0.111498	-4.08641	4.38e-05	0.000265084	1783.95	1502.26	1625.68	1222.05	1159.3	1198.76
ENSG00000064270	ATP2C2	-0.495481	0.17262	-2.87036	0.0041001	0.014368	999.513	862.207	851.011	776.946	507.692	638.794
ENSG00000110955	ATP5B	0.310127	0.0983316	3.15389	0.00161112	0.00646775	4942.1	4340.17	4817.68	6038.72	5704.54	5735.84
ENSG00000165629	ATP5C1	-0.364774	0.103873	-3.51173	0.000445192	0.00210093	1437.58	1301.96	1361.81	1059.11	1021.38	1103.56
ENSG00000159199	ATP5G1	-0.500146	0.193509	-2.58462	0.00974877	0.0298042	199.223	183.913	246.916	153.005	129.921	162.77
ENSG00000167283	ATP5L	-0.297346	0.109935	-2.70475	0.00683562	0.0222011	1959.41	1730.79	1863.18	1534.02	1396.15	1587.77
ENSG00000033627	ATP6V0A1	0.526051	0.130661	4.02608	5.67e-05	0.000334903	1010.83	945.059	1203.48	1462.49	1469.11	1618.48
ENSG00000117410	ATP6V0B	0.429454	0.15621	2.74921	0.00597395	0.0198988	890.846	623.666	777.501	1046.2	943.427	1094.34
ENSG00000159720	ATP6V0D1	0.595282	0.153448	3.87938	0.000104725	0.000582111	1361.74	923.208	1188.4	1740.68	1719.96	1783.3
ENSG00000147614	ATP6V0D2	1.28476	0.416614	3.08382	0.00204362	0.00794877	27.1668	10.9255	25.4455	47.6898	66.9593	38.9009
ENSG00000171130	ATP6V0E2	-0.994537	0.138961	-7.15695	8.25e-13	1.63e-11	597.67	723.817	741.689	356.68	333.797	346.014
ENSG00000100554	ATP6V1D	0.568465	0.129707	4.38267	1.17e-05	8.06e-05	573.899	510.769	494.774	711.373	838.491	790.303
ENSG00000131100	ATP6V1E1	0.416249	0.136158	3.05709	0.00223494	0.00858868	1272.31	938.685	1099.81	1488.32	1443.12	1483.35
ENSG00000165240	ATP7A	0.417907	0.169067	2.47184	0.0134418	0.0388434	527.489	679.204	474.983	661.696	821.501	764.711
ENSG00000123191	ATP7B	0.926805	0.244026	3.79798	0.000145882	0.000786405	66.7851	77.3892	66.9122	119.225	169.897	112.608
ENSG00000054793	ATP9A	0.602505	0.118189	5.09782	3.44e-07	3.2e-06	3192.1	3398.75	2705.7	4767.99	4818.07	4528.89
ENSG00000123472	ATPAF1	-0.991709	0.123463	-8.03243	9.56e-16	2.47e-14	800.289	836.714	747.344	391.454	428.74	378.772
ENSG00000130770	ATPIF1	-0.611249	0.134611	-4.54087	5.6e-06	4.15e-05	625.969	732.921	789.753	465.969	458.721	483.191
ENSG00000175054	ATR	-0.46532	0.125312	-3.71328	0.000204588	0.00105947	901.033	748.399	818.026	607.051	615.626	563.04
ENSG00000138085	ATRAID	-0.330602	0.115221	-2.86929	0.0041139	0.0144015	584.087	615.472	574.88	477.892	471.714	461.693
ENSG00000124788	ATXN1	0.412653	0.137523	3.00061	0.00269438	0.0100605	1457.95	1775.4	1352.38	1971.18	2206.66	1927.64
ENSG00000162650	ATXN7L2	0.597528	0.201878	2.95985	0.00307788	0.0112439	79.2366	104.703	104.609	143.069	150.908	144.343
ENSG00000087152	ATXN7L3	0.25625	0.097898	2.61752	0.00885706	0.0275154	1489.65	1534.13	1393.85	1713.85	1772.92	1789.44
ENSG00000127423	AUNIP	-2.2451	0.235918	-9.51645	1.79e-21	6.98e-20	296.571	191.197	266.707	49.6769	54.9666	54.2566
ENSG00000087586	AURKA	-2.48692	0.249051	-9.98557	1.76e-23	7.81e-22	853.491	1515.01	1380.65	158.966	279.83	230.335
ENSG00000178999	AURKB	-2.45647	0.14987	-16.3907	2.23e-60	8.99e-58	1146.67	1307.42	1341.07	200.695	268.837	222.145
ENSG00000105778	AVL9	0.371013	0.148139	2.50449	0.0122628	0.0359515	1425.13	1789.06	1258.14	1843.01	1985.79	1956.31
ENSG00000167601	AXL	-3.4719	0.295129	-11.764	5.98e-32	4.7e-30	625.969	340.512	671.95	44.7092	65.9599	36.8535
ENSG00000169255	B3GALNT1	-0.493427	0.198893	-2.48087	0.0131063	0.0380143	447.121	274.959	376.028	283.158	249.848	245.69
ENSG00000176022	B3GALT6	0.519445	0.130683	3.97486	7.04e-05	0.000408128	441.461	375.11	451.422	589.168	602.634	624.462
ENSG00000187676	B3GLCT	-1.12527	0.200916	-5.60068	2.14e-08	2.46e-07	174.32	170.256	153.615	68.5541	84.9484	74.7308
ENSG00000170340	B3GNT2	0.465949	0.180727	2.57819	0.00993182	0.0302676	286.384	193.018	243.146	343.764	303.815	348.061
ENSG00000176597	B3GNT5	-0.321171	0.127482	-2.51935	0.011757	0.0347539	3098.15	3274.02	2850.84	2561.34	2691.37	2129.31
ENSG00000139044	B4GALNT3	1.1692	0.114682	10.1952	2.08e-24	9.9e-23	1884.7	2122.28	1866.95	4051.65	4787.09	4373.28
ENSG00000086062	B4GALT1	0.521995	0.13639	3.82723	0.000129592	0.000704614	17027.9	21843.8	18313.2	24213.5	29859.9	28043.5
ENSG00000117411	B4GALT2	-0.320432	0.108184	-2.96191	0.00305733	0.0111819	1682.08	1700.74	1516.36	1245.9	1384.16	1292.94
ENSG00000118276	B4GALT6	-1.05941	0.26988	-3.92549	8.66e-05	0.000490931	81.5005	75.5683	73.5092	40.735	37.9769	31.735
ENSG00000027847	B4GALT7	0.628871	0.15728	3.99841	6.38e-05	0.000372681	383.731	291.348	405.243	566.316	540.672	562.016
ENSG00000174684	B4GAT1	0.534216	0.158865	3.3627	0.000771853	0.00339393	474.288	533.53	499.486	594.136	844.487	745.26
ENSG00000186318	BACE1	-0.560263	0.210311	-2.66397	0.00772247	0.0245396	237.71	379.662	255.397	202.682	206.874	183.244
ENSG00000182240	BACE2	-0.59361	0.179731	-3.30278	0.000957328	0.00410362	347.509	252.198	316.655	182.811	221.865	201.671
ENSG00000156273	BACH1	0.545924	0.137557	3.9687	7.23e-05	0.000417657	1053.85	776.623	881.168	1324.39	1314.2	1316.49
ENSG00000112182	BACH2	0.806626	0.203399	3.96573	7.32e-05	0.000421717	72.4449	81.9415	82.9335	149.031	138.916	127.964
ENSG00000107262	BAG1	-0.371195	0.155215	-2.3915	0.0167799	0.0467809	584.087	474.35	453.307	426.228	386.765	354.203
ENSG00000112208	BAG2	-0.560733	0.119616	-4.68777	2.76e-06	2.17e-05	730.108	721.996	665.353	479.879	503.694	451.456
ENSG00000204463	BAG6	0.243282	0.0982429	2.47633	0.013274	0.0384472	5963.12	6251.23	6426.4	6802.75	7701.32	7562.14
ENSG00000140320	BAHD1	0.809771	0.10875	7.44617	9.61e-14	2.05e-12	1027.81	877.685	981.065	1656.23	1687.97	1712.66
ENSG00000030110	BAK1	0.412731	0.173849	2.37408	0.017593	0.048614	292.043	200.301	256.34	340.783	317.807	335.777
ENSG00000175334	BANF1	-0.41244	0.12408	-3.32398	0.000887415	0.00383993	2133.73	2049.45	2402.24	1467.46	1755.93	1724.95
ENSG00000138376	BARD1	-1.22259	0.146916	-8.32168	8.67e-17	2.44e-15	572.767	633.681	549.434	243.417	282.828	226.24
ENSG00000156127	BATF	-0.680152	0.283391	-2.40005	0.016393	0.0459172	75.8407	56.4486	65.0274	37.7544	37.9769	47.0906
ENSG00000087088	BAX	-0.440569	0.126931	-3.47093	0.000518664	0.00239432	614.649	538.083	589.016	455.04	410.751	416.65
ENSG00000009954	BAZ1B	-0.506497	0.115316	-4.39226	1.12e-05	7.74e-05	2863.84	3205.73	2877.23	1961.24	2318.59	2018.75
ENSG00000123636	BAZ2B	0.415879	0.158858	2.61794	0.00884632	0.0274889	367.884	463.425	341.158	562.342	515.687	487.285
ENSG00000105327	BBC3	0.701996	0.162804	4.3119	1.62e-05	0.000107972	169.793	155.689	141.364	240.436	265.839	251.832
ENSG00000141376	BCAS3	0.840592	0.181761	4.6247	3.75e-06	2.88e-05	220.73	305.915	238.434	385.493	498.697	488.309
ENSG00000171552	BCL2L1	0.379663	0.133287	2.84845	0.00439324	0.0152513	4437.25	3935.92	4938.31	5079.96	6265.2	5973.34
ENSG00000153094	BCL2L11	0.408259	0.154716	2.63876	0.008321	0.0261228	529.753	449.768	403.358	537.504	646.607	649.031
ENSG00000126453	BCL2L12	-0.658551	0.203463	-3.23672	0.00120914	0.00503511	186.772	160.241	196.967	130.153	120.927	93.1575
ENSG00000069399	BCL3	0.740398	0.134691	5.49701	3.86e-08	4.27e-07	319.21	321.393	326.079	563.336	480.708	571.23
ENSG00000110987	BCL7A	0.63707	0.19465	3.27289	0.00106453	0.00450649	140.362	141.121	198.852	230.501	270.836	246.714
ENSG00000085185	BCORL1	0.612172	0.181019	3.3818	0.000720124	0.00319456	174.32	162.973	212.046	240.436	302.816	296.876
ENSG00000186716	BCR	0.778133	0.105584	7.36978	1.71e-13	3.6e-12	2729.13	2430.02	2581.3	4197.7	4771.1	4302.65
ENSG00000164039	BDH2	1.21658	0.28974	4.19886	2.68e-05	0.000170751	33.9585	56.4486	32.9849	105.315	97.9405	84.9678
ENSG00000245573	BDNF-AS	0.927399	0.361352	2.56647	0.010274	0.0310679	15.8473	24.5825	23.5606	37.7544	45.9721	38.9009
ENSG00000126581	BECN1	-0.321323	0.13129	-2.44743	0.014388	0.0411495	1094.6	946.88	1084.73	914.055	741.55	845.584
ENSG00000134107	BHLHE40	0.474689	0.114809	4.1346	3.56e-05	0.000220049	7345.23	8871.53	7380.14	10786.8	11464	10542.2
ENSG00000162069	BICDL2	1.39398	0.190626	7.31263	2.62e-13	5.43e-12	233.182	386.946	303.461	868.352	721.562	842.512
ENSG00000089685	BIRC5	-2.80751	0.15154	-18.5265	1.26e-76	1.27e-73	1460.22	1724.41	1737.83	194.733	251.847	256.951
ENSG00000134897	BIVM	-0.720039	0.258584	-2.78454	0.00536032	0.0181204	95.0839	128.375	119.688	72.5282	84.9484	51.1854
ENSG00000197299	BLM	-1.37069	0.179825	-7.62235	2.49e-14	5.57e-13	509.378	487.097	522.104	206.656	231.859	148.438
ENSG00000108578	BLMH	-1.31106	0.361567	-3.62606	0.000287776	0.00142927	38.4863	55.5381	45.2364	18.8772	16.9897	20.4742
ENSG00000095585	BLNK	1.1155	0.271041	4.11561	3.86e-05	0.000236979	36.2224	50.0754	35.8122	77.4959	92.9436	95.2049
ENSG00000188428	BLOC1S5	-0.627316	0.197633	-3.17415	0.00150275	0.00607958	217.335	315.93	229.952	153.005	164.9	177.102
ENSG00000090013	BLVRB	-0.510186	0.143985	-3.54332	0.000395127	0.00189907	834.248	1008.79	812.371	561.349	687.582	616.273
ENSG00000104081	BMF	1.75941	0.154382	11.3964	4.36e-30	3.11e-28	2147.31	2417.27	1707.68	6542.45	7973.16	6719.63
ENSG00000168487	BMP1	0.604394	0.110729	5.45834	4.81e-08	5.22e-07	2495.95	2307.11	2624.66	3447.58	3828.67	4016.01
ENSG00000138756	BMP2K	-0.840732	0.108122	-7.77578	7.5e-15	1.79e-13	1198.74	1187.24	1113.95	648.78	682.585	622.415
ENSG00000125378	BMP4	-0.776266	0.326679	-2.37623	0.0174905	0.0484059	54.3337	54.6277	71.6244	25.832	46.9715	32.7587
ENSG00000204217	BMPR2	0.4218	0.127069	3.31946	0.000901922	0.00389596	1326.65	1333.83	1080.02	1568.8	1758.93	1681.95
ENSG00000145919	BOD1	-0.553093	0.118615	-4.66294	3.12e-06	2.42e-05	687.094	723.817	693.625	504.717	443.731	486.262
ENSG00000176720	BOK	0.535007	0.1092	4.89931	9.62e-07	8.27e-06	547.864	546.277	559.801	779.927	832.494	784.161
ENSG00000136122	BORA	-1.56597	0.257515	-6.08111	1.19e-09	1.65e-08	161.869	311.378	272.361	81.4701	84.9484	85.9915
ENSG00000254901	BORCS8	0.470647	0.180055	2.61391	0.00895128	0.0277049	149.418	142.942	140.421	218.578	169.897	210.884
ENSG00000137274	BPHL	0.53327	0.151292	3.52478	0.000423831	0.00201457	287.516	257.66	248.8	399.402	337.795	410.507
ENSG00000012048	BRCA1	-2.53954	0.129487	-19.6124	1.21e-85	3.03e-82	1709.25	1675.25	1735.01	266.268	337.795	276.401
ENSG00000139618	BRCA2	-2.47529	0.166441	-14.8719	5.01e-50	1.23e-47	504.85	576.322	543.78	96.3732	111.932	83.9441
ENSG00000185515	BRCC3	-0.354715	0.101508	-3.49445	0.000475047	0.00221671	1546.25	1381.17	1464.53	1156.48	1133.31	1143.48
ENSG00000204256	BRD2	0.242815	0.0844892	2.87392	0.00405409	0.014228	7971.2	7921.92	8144.44	9156.44	9430.27	9857.29
ENSG00000169925	BRD3	0.787785	0.123015	6.40397	1.51e-10	2.34e-09	698.414	768.429	751.113	1134.62	1344.18	1352.32
ENSG00000112983	BRD8	-0.440831	0.175292	-2.51484	0.0119088	0.035122	949.707	1464.93	1379.71	881.268	902.452	1013.47
ENSG00000184992	BRI3BP	-1.14002	0.113487	-10.0454	9.63e-24	4.39e-22	1304.01	1156.29	1223.27	584.2	533.676	552.803
ENSG00000136492	BRIP1	-2.24755	0.174467	-12.8824	5.66e-38	6.87e-36	1463.61	1101.66	1211.96	309.984	268.837	216.003
ENSG00000113460	BRIX1	-0.377198	0.142588	-2.64537	0.00816021	0.025676	1513.42	1129.88	1178.97	1012.41	981.404	946.931
ENSG00000254999	BRK1	-0.424555	0.117868	-3.60195	0.000315839	0.00155445	1133.08	980.567	1015.94	823.643	770.532	736.047
ENSG00000160469	BRSK1	0.944054	0.361426	2.61203	0.00900075	0.0278304	14.7154	26.4034	28.2728	41.7286	43.9733	49.138
ENSG00000185658	BRWD1	0.431359	0.120999	3.56498	0.000363887	0.00176316	1369.66	1520.47	1309.97	1785.39	2086.73	1792.51
ENSG00000160058	BSDC1	0.544062	0.108547	5.01223	5.38e-07	4.87e-06	1367.4	1239.14	1243.06	1868.84	1750.94	1991.11
ENSG00000130303	BST2	-0.464155	0.172707	-2.68753	0.00719821	0.0231795	327.134	390.588	405.243	288.126	223.864	303.018
ENSG00000145741	BTF3	-0.333448	0.102001	-3.26906	0.00107905	0.00455715	7597.66	7748.02	7083.27	5744.63	6426.1	5629.38
ENSG00000112763	BTN2A1	0.599572	0.144014	4.16329	3.14e-05	0.000196866	859.151	659.174	752.056	1216.09	1018.38	1202.86
ENSG00000186470	BTN3A2	-0.383753	0.11965	-3.20729	0.0013399	0.00551899	714.261	766.608	685.144	558.368	519.684	582.49
ENSG00000166167	BTRC	-0.64103	0.131607	-4.87077	1.11e-06	9.45e-06	492.399	469.798	461.789	326.874	283.828	301.994
ENSG00000169679	BUB1	-2.67122	0.200199	-13.3429	1.3e-40	1.81e-38	927.068	1444.9	1261.91	169.895	228.861	171.983
ENSG00000156970	BUB1B	-2.29742	0.205335	-11.1886	4.63e-29	3.02e-27	1212.32	1953.85	1590.81	270.242	393.761	304.042
ENSG00000154473	BUB3	-0.613781	0.102576	-5.9837	2.18e-09	2.92e-08	1883.57	2006.66	1907.47	1335.31	1269.23	1184.43
ENSG00000137656	BUD13	-0.344598	0.123878	-2.78175	0.00540668	0.0182587	558.052	507.127	494.774	407.35	417.746	402.318
ENSG00000136261	BZW2	0.412215	0.113522	3.63115	0.000282159	0.00140417	908.957	844.908	802.947	1143.56	1194.27	1062.61
ENSG00000171067	C11orf24	-0.433059	0.13722	-3.15595	0.00159975	0.00642831	1624.35	1228.21	1494.69	1077.99	1011.39	1129.15
ENSG00000174370	C11orf45	-1.03377	0.205221	-5.03736	4.72e-07	4.31e-06	179.98	175.719	228.067	97.3667	104.936	82.9204
ENSG00000175573	C11orf68	-0.54557	0.173713	-3.14065	0.00168575	0.0067028	1527	973.283	1416.47	908.093	884.463	889.603
ENSG00000111678	C12orf57	-0.454269	0.153195	-2.9653	0.00302389	0.0110855	661.059	664.637	632.368	421.26	572.652	435.076
ENSG00000130921	C12orf65	-0.501191	0.141088	-3.55234	0.00038182	0.00184148	410.898	501.664	444.825	308.99	336.795	314.279
ENSG00000204954	C12orf73	0.481091	0.19556	2.46007	0.0138911	0.0399018	122.251	111.076	100.84	167.908	135.917	161.746
ENSG00000179933	C14orf119	0.276941	0.116274	2.3818	0.0172284	0.0477967	657.664	603.636	645.562	717.334	784.524	807.706
ENSG00000185347	C14orf80	-1.09512	0.163027	-6.71742	1.85e-11	3.09e-10	249.029	279.512	284.613	124.192	127.922	128.987
ENSG00000162062	C16orf59	-1.37283	0.19339	-7.09876	1.26e-12	2.44e-11	251.293	213.048	241.261	104.321	90.9448	76.7782
ENSG00000125149	C16orf70	-0.565976	0.14018	-4.03749	5.4e-05	0.000320393	381.468	396.961	441.055	291.107	260.842	272.307
ENSG00000154102	C16orf74	-1.2773	0.330297	-3.86712	0.000110127	0.000608621	65.6532	58.2695	81.0486	18.8772	30.9812	34.8061
ENSG00000155330	C16orf87	0.481682	0.176478	2.72941	0.0063448	0.0208672	184.508	188.465	163.04	258.32	278.831	210.884
ENSG00000212719	C17orf51	-0.439865	0.180361	-2.43881	0.0147358	0.0420193	237.71	213.958	278.016	194.733	156.905	186.315
ENSG00000125319	C17orf53	-1.81609	0.188	-9.66	4.46e-22	1.8e-20	233.182	243.093	238.434	75.5089	61.9624	65.5174
ENSG00000178927	C17orf62	0.416399	0.13882	2.99956	0.00270369	0.0100802	767.463	691.95	851.953	1123.69	909.448	1051.35
ENSG00000214226	C17orf67	-0.72699	0.27334	-2.65965	0.00782215	0.0247807	70.181	61.9114	79.1638	45.7027	44.9727	36.8535
ENSG00000224877	C17orf89	-0.414055	0.170037	-2.43508	0.0148885	0.0423194	348.641	287.706	403.358	274.216	247.849	257.975
ENSG00000152242	C18orf25	0.649247	0.147477	4.40235	1.07e-05	7.45e-05	829.72	635.502	772.789	1068.05	1310.2	1129.15
ENSG00000166845	C18orf54	-1.94878	0.212788	-9.15831	5.27e-20	1.83e-18	310.155	399.692	302.519	70.5412	106.935	84.9678
ENSG00000141452	C18orf8	0.626012	0.200977	3.11484	0.00184046	0.00723053	206.015	159.331	194.14	347.738	231.859	282.544
ENSG00000131943	C19orf12	0.848691	0.172967	4.90666	9.26e-07	8.01e-06	222.994	183.003	155.5	349.725	323.803	334.753
ENSG00000160392	C19orf47	-0.463883	0.193344	-2.39927	0.016428	0.0459753	323.738	215.779	256.34	201.688	198.879	175.054
ENSG00000167747	C19orf48	-0.687551	0.179112	-3.83867	0.000123703	0.000677357	1032.34	762.966	769.02	598.11	558.661	434.053
ENSG00000188493	C19orf54	-0.763361	0.226602	-3.36873	0.000755152	0.00332869	177.716	290.437	246.916	124.192	165.899	132.058
ENSG00000163362	C1orf106	0.567935	0.212844	2.66832	0.00762311	0.0243103	1605.11	909.551	1443.8	2055.63	1602.03	2208.14
ENSG00000116922	C1orf109	-0.410961	0.117112	-3.50913	0.000449572	0.00211919	1017.62	864.938	948.08	684.547	727.558	715.573
ENSG00000000460	C1orf112	-1.75653	0.201118	-8.73381	2.46e-18	7.51e-17	296.571	379.662	337.388	97.3667	121.926	80.873
ENSG00000182795	C1orf116	0.501742	0.153257	3.27385	0.00106093	0.00449279	4164.45	4026.97	5614.97	6420.24	6027.34	7102.49
ENSG00000162384	C1orf123	-0.369027	0.146775	-2.51425	0.0119287	0.0351618	410.898	457.962	380.74	296.074	319.806	352.156
ENSG00000198912	C1orf174	-0.314593	0.122303	-2.57225	0.0101041	0.0306506	685.962	658.263	760.538	561.349	592.64	538.471
ENSG00000119280	C1orf198	0.553185	0.101949	5.42608	5.76e-08	6.18e-07	1095.73	1185.42	1128.08	1578.73	1722.95	1702.43
ENSG00000108561	C1QBP	-0.505727	0.129352	-3.90969	9.24e-05	0.000520734	1933.37	1507.72	1627.57	1250.86	1158.3	1158.84
ENSG00000133466	C1QTNF6	0.815642	0.127939	6.37522	1.83e-10	2.79e-09	465.232	512.59	581.477	906.106	948.424	892.674
ENSG00000139178	C1RL	0.713384	0.213446	3.34222	0.000831108	0.00362642	313.55	576.322	370.373	662.69	713.567	693.051
ENSG00000088854	C20orf194	0.755511	0.230508	3.27758	0.00104699	0.00443827	66.7851	109.255	80.1062	142.076	139.915	152.533
ENSG00000101220	C20orf27	-0.982398	0.198246	-4.95545	7.22e-07	6.38e-06	173.189	165.704	177.176	99.3538	87.9466	73.707
ENSG00000196476	C20orf96	1.06901	0.253708	4.21353	2.51e-05	0.000161336	44.1461	74.6578	60.3153	136.115	108.934	133.082
ENSG00000160298	C21orf58	-2.1099	0.255407	-8.26094	1.45e-16	3.99e-15	159.605	264.034	243.146	57.6252	44.9727	52.2092
ENSG00000242259	C22orf39	-0.390675	0.151345	-2.58136	0.00984111	0.0300571	333.926	325.945	388.279	277.197	279.83	242.619
ENSG00000184208	C22orf46	-0.806878	0.151751	-5.31713	1.05e-07	1.08e-06	670.115	816.684	819.911	384.499	439.733	495.475
ENSG00000157617	C2CD2	-0.45658	0.141051	-3.23698	0.00120803	0.0050322	489.003	535.351	431.631	341.777	346.789	372.63
ENSG00000172375	C2CD2L	0.726127	0.155232	4.67769	2.9e-06	2.27e-05	241.106	200.301	239.376	409.338	345.79	369.559
ENSG00000111731	C2CD5	-0.672556	0.173414	-3.87831	0.000105183	0.000584399	552.392	798.474	661.583	377.544	475.711	410.507
ENSG00000273045	C2orf15	-0.766024	0.307027	-2.49497	0.0125968	0.0368013	49.8058	63.7323	75.3941	41.7286	39.9757	29.6876
ENSG00000172478	C2orf54	1.88545	0.3004	6.27644	3.46e-10	5.14e-09	204.883	100.151	291.21	699.45	650.605	851.726
ENSG00000178074	C2orf69	-0.737102	0.159579	-4.61905	3.85e-06	2.95e-05	353.169	340.512	327.022	184.798	236.856	190.41
ENSG00000114529	C3orf52	0.50995	0.19516	2.61299	0.00897538	0.0277657	990.457	589.068	750.171	1168.4	952.422	1193.64
ENSG00000163689	C3orf67	-0.989409	0.27577	-3.58781	0.000333473	0.00163288	89.4241	67.3741	93.3002	40.735	36.9775	48.1143
ENSG00000174749	C4orf32	-1.36535	0.236014	-5.78504	7.25e-09	8.9e-08	311.287	226.705	204.506	108.296	73.9551	105.442
ENSG00000205208	C4orf46	0.454087	0.167854	2.70524	0.00682543	0.0221738	290.911	376.02	409.955	457.027	546.668	473.977
ENSG00000113583	C5orf15	0.377597	0.127005	2.97309	0.00294822	0.0108399	586.351	554.471	564.513	663.683	738.551	812.825
ENSG00000082213	C5orf22	-1.73385	0.178738	-9.70052	3e-22	1.24e-20	709.733	546.277	608.807	206.656	149.909	203.718
ENSG00000172244	C5orf34	-1.97628	0.258824	-7.63562	2.25e-14	5.06e-13	139.23	128.375	139.479	41.7286	36.9775	24.569
ENSG00000205765	C5orf51	0.295264	0.100219	2.9462	0.00321708	0.0116705	1242.88	1146.27	1189.34	1445.6	1523.08	1420.91
ENSG00000185127	C6orf120	0.972364	0.152428	6.37918	1.78e-10	2.73e-09	296.571	252.198	300.634	492.795	619.624	552.803
ENSG00000188112	C6orf132	0.792516	0.124228	6.3795	1.78e-10	2.73e-09	887.45	930.491	1015.94	1458.51	1683.98	1767.95
ENSG00000146826	C7orf43	0.48433	0.182822	2.64919	0.0080686	0.025439	365.62	293.168	369.431	564.329	384.766	488.309
ENSG00000122783	C7orf49	-0.653808	0.144285	-4.53137	5.86e-06	4.32e-05	796.894	669.189	744.516	524.588	409.751	469.882
ENSG00000146540	C7orf50	-0.380811	0.102833	-3.70319	0.000212908	0.00109581	1485.12	1341.11	1408.93	1116.74	1087.34	1047.25
ENSG00000182307	C8orf33	-0.415657	0.123543	-3.36448	0.000766878	0.00337561	1409.28	1138.08	1251.54	995.525	935.432	915.196
ENSG00000156172	C8orf37	-0.531891	0.197444	-2.69389	0.00706243	0.0228074	170.925	240.362	187.543	138.102	148.91	127.964
ENSG00000176907	C8orf4	2.23417	0.607208	3.67942	0.000233766	0.00119035	190.168	69.195	143.249	757.076	283.828	851.726
ENSG00000213563	C8orf82	0.801087	0.144959	5.5263	3.27e-08	3.66e-07	345.245	439.753	356.237	619.967	702.573	668.482
ENSG00000135045	C9orf40	-1.91583	0.303029	-6.32227	2.58e-10	3.88e-09	78.1046	94.688	122.515	25.832	23.9854	28.6638
ENSG00000165181	C9orf84	-1.19551	0.337905	-3.53801	0.000403162	0.00193174	116.591	229.436	113.091	58.6187	90.9448	51.1854
ENSG00000185015	CA13	-0.394401	0.157589	-2.50272	0.0123245	0.0361069	260.349	318.661	277.073	228.514	219.866	203.718
ENSG00000135932	CAB39	-0.521821	0.114042	-4.57569	4.75e-06	3.59e-05	4282.17	3664.61	3788.55	2931.93	2536.46	2703.62
ENSG00000149679	CABLES2	-0.841949	0.106222	-7.92633	2.26e-15	5.61e-14	1511.15	1431.24	1426.83	770.985	865.474	800.54
ENSG00000160325	CACFD1	1.42087	0.144037	9.86462	5.93e-23	2.55e-21	213.939	217.6	187.543	505.711	566.656	584.538
ENSG00000196557	CACNA1H	0.794065	0.213019	3.72767	0.00019326	0.00100706	108.667	122.912	86.7032	161.947	212.871	177.102
ENSG00000067191	CACNB1	0.501013	0.150166	3.3364	0.00084871	0.00369548	315.814	335.96	374.143	524.588	420.744	507.76
ENSG00000167535	CACNB3	1.19557	0.176934	6.75712	1.41e-11	2.39e-10	135.834	149.316	169.637	356.68	297.819	389.009
ENSG00000116161	CACYBP	-1.06656	0.122772	-8.68728	3.71e-18	1.11e-16	1700.19	1488.6	1751.97	734.224	852.482	771.877
ENSG00000084774	CAD	-0.49421	0.100635	-4.91094	9.06e-07	7.85e-06	1330.04	1289.21	1295.84	922.003	968.412	888.579
ENSG00000105767	CADM4	0.958532	0.292701	3.27478	0.00105745	0.00447956	28.2988	33.6871	39.5819	63.5864	59.9636	74.7308
ENSG00000081803	CADPS2	-0.945227	0.14882	-6.3515	2.13e-10	3.23e-09	759.539	621.845	671.007	376.551	307.813	380.82
ENSG00000172137	CALB2	-1.50711	0.240519	-6.26609	3.7e-10	5.46e-09	293.175	234.899	192.255	83.4572	103.937	65.5174
ENSG00000012822	CALCOCO1	1.2363	0.185053	6.68081	2.38e-11	3.91e-10	344.113	563.575	458.019	1003.47	1194.27	1024.73
ENSG00000138172	CALHM2	-0.700226	0.211815	-3.30584	0.000946936	0.00407072	233.182	372.379	311.001	161.947	215.869	187.339
ENSG00000160014	CALM3	-0.863984	0.169316	-5.10279	3.35e-07	3.14e-06	5906.52	8549.23	6819.39	3307.49	4472.28	3910.57
ENSG00000128595	CALU	0.413279	0.13001	3.17882	0.00147876	0.00599803	21219.6	16313.6	17774.2	22535.4	25510.5	25604
ENSG00000145349	CAMK2D	-0.698263	0.190596	-3.66358	0.000248712	0.00125826	941.783	1515.92	998.029	662.69	748.545	719.667
ENSG00000163888	CAMK2N2	-0.561487	0.206819	-2.71487	0.00663011	0.0216461	278.46	414.26	324.195	186.785	269.836	233.406
ENSG00000110931	CAMKK2	0.572788	0.10558	5.42513	5.79e-08	6.21e-07	1456.82	1409.39	1314.68	1945.35	2190.67	2081.2
ENSG00000130559	CAMSAP1	0.482872	0.106699	4.52555	6.02e-06	4.42e-05	1663.97	1596.95	1439.08	2129.15	2291.61	2145.69
ENSG00000118200	CAMSAP2	0.427507	0.116781	3.66076	0.000251472	0.00126801	1884.7	1993.91	1803.8	2354.68	2841.27	2446.66
ENSG00000076826	CAMSAP3	0.548924	0.185918	2.95251	0.00315203	0.0114545	252.425	364.184	353.41	400.396	513.688	507.76
ENSG00000108509	CAMTA2	0.374138	0.140665	2.65977	0.00781941	0.0247783	774.255	998.776	759.595	1069.05	1090.34	1125.06
ENSG00000111530	CAND1	-0.383024	0.099908	-3.83377	0.000126194	0.000689489	3393.59	3569.92	3288.12	2468.94	2788.31	2604.32
ENSG00000127022	CANX	-0.349584	0.129149	-2.70682	0.00679305	0.0220973	29477.1	22324.5	25888.4	21701.8	19370.2	19897.8
ENSG00000131236	CAP1	0.370744	0.0995537	3.72406	0.000196045	0.00102115	15984.3	13770.7	14729.2	18400.3	19705	19410.5
ENSG00000014216	CAPN1	0.456918	0.104152	4.38705	1.15e-05	7.91e-05	8566.61	8553.78	9844.58	12497.7	11730.9	12785.1
ENSG00000142330	CAPN10	0.543518	0.154042	3.52837	0.00041812	0.00199045	276.196	266.765	267.649	453.053	379.769	348.061
ENSG00000182472	CAPN12	0.731019	0.251113	2.91112	0.00360135	0.0128446	143.758	294.079	182.831	393.441	318.806	320.421
ENSG00000077274	CAPN6	0.666037	0.266532	2.4989	0.0124579	0.036438	190.168	124.733	166.809	325.88	165.899	271.283
ENSG00000077549	CAPZB	0.348102	0.116198	2.99577	0.00273755	0.0101791	6556.26	6542.57	6014.56	7323.37	9073.49	7931.7
ENSG00000100065	CARD10	0.589449	0.153898	3.83014	0.000128071	0.000697611	837.644	608.188	841.586	1187.28	1174.29	1077.97
ENSG00000141527	CARD14	1.088	0.207937	5.23236	1.67e-07	1.66e-06	65.6532	68.2846	72.5668	153.005	130.92	155.604
ENSG00000153048	CARHSP1	-0.999405	0.136356	-7.32939	2.31e-13	4.82e-12	1429.65	1723.5	1516.36	734.224	883.463	718.644
ENSG00000204682	CASC10	0.770325	0.256658	3.00137	0.00268771	0.0100386	49.8058	57.359	77.2789	92.399	120.927	102.371
ENSG00000272168	CASC15	3.06559	0.350547	8.74517	2.23e-18	6.84e-17	13.5834	10.0151	10.3667	83.4572	94.9423	103.395
ENSG00000177640	CASC2	-1.19411	0.43035	-2.77473	0.00552474	0.0186008	30.5627	48.2544	31.1001	14.9031	21.9866	11.2608
ENSG00000166734	CASC4	-0.906981	0.160862	-5.63826	1.72e-08	2.01e-07	1919.79	2375.39	2013.02	1301.53	907.449	1155.77
ENSG00000137812	CASC5	-2.65199	0.229947	-11.5331	8.99e-31	6.73e-29	1068.56	1788.15	1310.91	177.843	286.826	198.6
ENSG00000127995	CASD1	0.658517	0.116633	5.64606	1.64e-08	1.93e-07	940.651	876.774	848.183	1535.02	1315.2	1355.39
ENSG00000106144	CASP2	-0.408657	0.10978	-3.7225	0.000197263	0.00102664	1634.54	1471.31	1702.02	1263.78	1185.28	1172.15
ENSG00000164305	CASP3	-0.393723	0.160879	-2.44733	0.0143921	0.0411517	690.49	537.172	623.886	502.73	394.76	510.831
ENSG00000196954	CASP4	-0.394442	0.164057	-2.40429	0.0162039	0.0454385	1263.26	1160.84	1091.33	1027.32	695.578	951.026
ENSG00000165806	CASP7	0.465584	0.123355	3.77436	0.00016042	0.000857014	786.706	730.19	671.007	934.919	1084.34	1000.16
ENSG00000064012	CASP8	-0.323431	0.102877	-3.14385	0.00166739	0.00663611	999.513	955.074	980.123	791.849	755.541	797.469
ENSG00000118412	CASP8AP2	-0.697837	0.142692	-4.89053	1.01e-06	8.62e-06	558.052	565.396	517.392	352.706	367.777	290.733
ENSG00000132906	CASP9	0.483714	0.154983	3.12108	0.00180189	0.0071058	187.904	222.153	221.47	309.984	273.834	300.97
ENSG00000130940	CASZ1	0.981957	0.273297	3.593	0.000326886	0.00160377	81.5005	51.8963	83.8759	178.837	110.933	138.201
ENSG00000175294	CATSPER1	-0.970188	0.24183	-4.01186	6.02e-05	0.000353568	151.681	223.973	156.443	106.309	92.9436	72.6833
ENSG00000105971	CAV2	0.625701	0.167756	3.72983	0.000191613	0.00100098	4535.73	3345.03	5044.81	6536.48	7436.48	5969.25
ENSG00000078699	CBFA2T2	0.494567	0.109583	4.51315	6.39e-06	4.65e-05	700.678	797.564	756.768	1030.3	1077.35	1071.82
ENSG00000110395	CBL	0.504832	0.146182	3.45344	0.000553477	0.00253723	1380.98	1672.52	1472.07	1856.92	2495.48	2070.96
ENSG00000114423	CBLB	0.978404	0.134187	7.29138	3.07e-13	6.34e-12	314.682	367.826	322.31	629.903	638.612	713.525
ENSG00000139899	CBLN3	0.757411	0.215608	3.51291	0.000443229	0.00209403	76.9727	74.6578	90.4729	134.128	119.927	155.604
ENSG00000159231	CBR3	-1.15111	0.289902	-3.97069	7.17e-05	0.000414759	103.008	83.7624	75.3941	40.735	28.9824	48.1143
ENSG00000173894	CBX2	1.22832	0.137498	8.93333	4.13e-19	1.35e-17	272.8	269.496	287.44	706.405	580.647	657.221
ENSG00000122565	CBX3	-0.247238	0.103651	-2.38529	0.0170656	0.0474399	2386.15	2453.69	2228.84	2076.49	2030.77	1847.79
ENSG00000141582	CBX4	0.75378	0.112976	6.67206	2.52e-11	4.14e-10	1708.11	1511.37	1506.94	2436.15	2754.33	2776.3
ENSG00000094916	CBX5	-1.44071	0.129235	-11.148	7.33e-29	4.7e-27	9655.54	11338.9	9859.66	3999.98	4089.52	3276.89
ENSG00000141570	CBX8	0.45222	0.177498	2.54775	0.0108422	0.0324527	204.883	171.167	197.909	291.107	219.866	273.33
ENSG00000005059	CCDC109B	-1.1321	0.187329	-6.04337	1.51e-09	2.07e-08	209.411	272.228	244.088	105.315	121.926	104.418
ENSG00000103021	CCDC113	-1.26991	0.236149	-5.37758	7.55e-08	7.91e-07	129.042	178.45	128.17	61.5993	56.9654	62.4462
ENSG00000159873	CCDC117	-0.648823	0.132135	-4.91032	9.09e-07	7.87e-06	981.402	836.714	1039.5	569.297	638.612	614.225
ENSG00000169193	CCDC126	0.74924	0.301645	2.48385	0.0129971	0.037759	169.793	73.7473	105.552	225.533	146.911	211.908
ENSG00000104957	CCDC130	0.470353	0.161721	2.90842	0.00363263	0.0129341	166.397	192.107	196.025	277.197	254.845	237.5
ENSG00000185298	CCDC137	-0.699334	0.153671	-4.55084	5.34e-06	3.99e-05	971.214	711.981	854.78	543.465	470.714	547.684
ENSG00000163006	CCDC138	-0.897273	0.299048	-3.00043	0.00269595	0.0100631	84.8963	68.2846	71.6244	42.7221	49.9697	27.6401
ENSG00000149548	CCDC15	-1.63224	0.259739	-6.28418	3.3e-10	4.92e-09	165.265	147.495	176.234	43.7157	72.9557	40.9484
ENSG00000144395	CCDC150	-1.81657	0.330014	-5.50453	3.7e-08	4.11e-07	74.7088	106.524	114.976	39.7415	23.9854	20.4742
ENSG00000183401	CCDC159	0.743194	0.24564	3.02554	0.00248187	0.00938573	57.7295	104.703	80.1062	138.102	129.921	140.248
ENSG00000122483	CCDC18	-2.08432	0.215274	-9.68218	3.59e-22	1.46e-20	195.828	243.093	254.455	60.6058	54.9666	48.1143
ENSG00000165813	CCDC186	0.679911	0.0989109	6.87397	6.24e-12	1.1e-10	1131.95	1078.9	1056.46	1676.1	1752.94	1803.78
ENSG00000223745	CCDC18-AS1	0.940976	0.257989	3.64734	0.000264966	0.00132706	69.049	135.659	144.191	218.578	215.869	238.524
ENSG00000109881	CCDC34	-1.26837	0.218073	-5.81628	6.02e-09	7.45e-08	189.036	272.228	196.025	91.4055	99.9393	81.8967
ENSG00000141519	CCDC40	1.61226	0.240731	6.69736	2.12e-11	3.52e-10	47.5419	48.2544	71.6244	152.011	166.899	194.505
ENSG00000164051	CCDC51	-0.639903	0.194513	-3.28977	0.0010027	0.00427368	271.668	207.585	215.816	171.882	129.921	143.319
ENSG00000198624	CCDC69	-1.1923	0.246385	-4.83919	1.3e-06	1.1e-05	1517.95	709.249	1065.88	560.355	445.729	434.053
ENSG00000253276	CCDC71L	-0.666162	0.15883	-4.19418	2.74e-05	0.000173959	623.705	670.099	495.716	411.325	354.785	361.369
ENSG00000120647	CCDC77	-0.94734	0.176137	-5.37844	7.51e-08	7.88e-07	230.918	301.363	286.497	139.095	136.917	149.462
ENSG00000186166	CCDC84	0.599825	0.153095	3.91798	8.93e-05	0.000504403	315.814	355.99	429.746	590.161	530.678	550.755
ENSG00000175602	CCDC85B	-0.71054	0.111474	-6.37405	1.84e-10	2.81e-09	2134.86	2333.51	2271.25	1264.77	1498.09	1356.41
ENSG00000205476	CCDC85C	-0.545673	0.115458	-4.72616	2.29e-06	1.84e-05	1171.57	1212.73	1369.34	817.681	880.465	874.247
ENSG00000115355	CCDC88A	-1.07849	0.318175	-3.38961	0.000699923	0.00311489	436.933	914.103	509.852	258.32	429.739	193.481
ENSG00000119242	CCDC92	0.405743	0.165627	2.44974	0.0142958	0.0409327	450.517	555.381	405.243	539.491	666.595	664.387
ENSG00000204536	CCHCR1	-0.62299	0.161501	-3.8575	0.000114552	0.000631958	501.454	687.398	641.792	377.544	437.734	374.677
ENSG00000151882	CCL28	-0.548017	0.153581	-3.56826	0.000359356	0.00174391	280.724	266.765	292.152	199.701	173.894	200.647
ENSG00000145386	CCNA2	-3.0366	0.215068	-14.1193	2.89e-45	5.47e-43	1893.75	2865.22	2432.4	224.54	381.768	270.259
ENSG00000134057	CCNB1	-2.53509	0.22386	-11.3244	9.93e-30	6.82e-28	1730.75	3104.67	2732.09	343.764	506.692	455.55
ENSG00000100814	CCNB1IP1	-0.437695	0.158159	-2.76744	0.00564981	0.0189454	815.005	634.591	603.153	549.426	501.695	462.716
ENSG00000157456	CCNB2	-2.85654	0.261418	-10.9271	8.55e-28	5.14e-26	709.733	1315.62	1111.12	107.302	193.882	132.058
ENSG00000112576	CCND3	-0.843024	0.192056	-4.38947	1.14e-05	7.83e-05	957.631	623.666	933.002	461.995	408.752	530.281
ENSG00000175305	CCNE2	-1.54148	0.226446	-6.80725	9.95e-12	1.72e-10	469.76	295.9	360.949	137.108	148.91	100.323
ENSG00000162063	CCNF	-1.98865	0.196601	-10.1152	4.73e-24	2.19e-22	1141.01	1708.03	1405.16	281.171	423.743	367.511
ENSG00000113328	CCNG1	-0.50878	0.147846	-3.44128	0.000578969	0.00263643	1024.42	1215.47	975.411	663.683	854.481	742.189
ENSG00000135083	CCNJL	0.377961	0.130539	2.89538	0.00378705	0.0133999	564.844	557.202	575.822	649.774	815.505	741.165
ENSG00000163660	CCNL1	0.458481	0.172671	2.65522	0.00792562	0.0250514	766.331	954.163	878.341	1481.36	1024.38	1066.7
ENSG00000221978	CCNL2	0.568139	0.175574	3.23589	0.00121263	0.00504461	2191.46	2645.8	2567.17	4653.73	3028.16	3297.37
ENSG00000082258	CCNT2	0.284052	0.112092	2.5341	0.0112737	0.0335635	512.774	499.843	504.198	628.909	618.624	598.87
ENSG00000163249	CCNYL1	-0.919107	0.152286	-6.03542	1.59e-09	2.16e-08	1030.08	1312.88	1004.63	650.767	584.645	535.4
ENSG00000103540	CCP110	-1.01048	0.191546	-5.27536	1.32e-07	1.34e-06	664.455	903.177	651.216	340.783	446.729	314.279
ENSG00000173992	CCS	0.582336	0.141642	4.11131	3.93e-05	0.000240612	539.941	627.308	609.75	1002.48	776.528	883.461
ENSG00000154429	CCSAP	-1.57171	0.197014	-7.97766	1.49e-15	3.77e-14	329.398	504.395	463.674	155.985	143.913	137.177
ENSG00000184305	CCSER1	1.13335	0.206601	5.48571	4.12e-08	4.53e-07	182.244	294.079	196.025	469.943	561.659	446.337
ENSG00000150753	CCT5	-0.414119	0.111378	-3.71815	0.000200691	0.00104187	13595.9	11580.2	12533.3	10252.3	9085.48	8960.52
ENSG00000146731	CCT6A	-0.54422	0.179156	-3.03769	0.00238399	0.00907497	4152	2794.21	3558.6	2854.43	2047.76	2300.27
ENSG00000156535	CD109	-0.412343	0.126733	-3.25365	0.00113934	0.00477949	7993.84	6915.86	6465.04	5792.32	4824.07	5443.06
ENSG00000177697	CD151	0.559085	0.0924237	6.04915	1.46e-09	2e-08	3510.18	3340.48	3489.8	4787.86	5204.84	5241.39
ENSG00000272398	CD24	1.47652	0.152393	9.68888	3.36e-22	1.38e-20	2203.91	2022.13	2954.51	6728.24	6595.99	6659.23
ENSG00000103855	CD276	0.436386	0.0971939	4.48986	7.13e-06	5.15e-05	2532.17	2656.73	2633.14	3404.85	3400.93	3780.56
ENSG00000167775	CD320	-0.884776	0.145775	-6.06945	1.28e-09	1.77e-08	493.531	420.633	448.595	244.41	225.863	267.188
ENSG00000117877	CD3EAP	-0.674569	0.211887	-3.18362	0.00145444	0.00591861	722.185	399.692	537.183	343.764	322.804	371.606
ENSG00000117335	CD46	0.348216	0.119453	2.91507	0.00355604	0.0127048	5963.12	6561.69	5322.82	7914.52	7847.23	6958.15
ENSG00000196352	CD55	0.632055	0.141906	4.45404	8.43e-06	6.01e-05	3752.42	3762.94	3265.51	6347.71	4650.18	5709.22
ENSG00000112149	CD83	-0.868205	0.260287	-3.33557	0.000851238	0.00370262	532.017	243.093	368.489	221.559	184.888	219.074
ENSG00000010278	CD9	0.771906	0.147288	5.2408	1.6e-07	1.59e-06	8987.69	7634.22	9010.53	17390.9	12678.3	13697.2
ENSG00000002586	CD99	0.268733	0.108782	2.47039	0.0134967	0.0389659	1927.71	1857.34	1835.85	2038.74	2318.59	2413.91
ENSG00000102181	CD99L2	0.637749	0.163565	3.89906	9.66e-05	0.000540368	2657.82	1896.49	2636.91	3772.46	3257.02	4157.28
ENSG00000151465	CDC123	-0.347468	0.124474	-2.79149	0.00524659	0.0177889	1222.51	1000.6	1137.51	929.951	830.496	879.366
ENSG00000117399	CDC20	-2.49018	0.190269	-13.0877	3.87e-39	5.15e-37	1583.6	2203.32	2422.03	305.016	423.743	376.725
ENSG00000164045	CDC25A	-1.88091	0.290907	-6.46567	1.01e-10	1.58e-09	725.581	295.9	423.149	141.082	134.918	115.679
ENSG00000101224	CDC25B	-2.49227	0.289192	-8.61806	6.81e-18	1.98e-16	350.905	842.177	536.24	89.4184	119.927	98.2761
ENSG00000158402	CDC25C	-3.07538	0.290913	-10.5715	4.04e-26	2.15e-24	243.369	458.872	363.776	32.7867	56.9654	36.8535
ENSG00000004897	CDC27	-0.269643	0.106418	-2.53381	0.0112829	0.0335829	1989.97	2346.26	2163.81	1766.51	1794.91	1832.44
ENSG00000099804	CDC34	0.307956	0.113496	2.71336	0.00666043	0.0217394	921.408	803.027	884.938	1059.11	1134.31	1034.97
ENSG00000171219	CDC42BPG	0.447911	0.128121	3.49599	0.000472309	0.00220558	918.012	1097.11	1059.29	1283.65	1375.16	1537.61
ENSG00000149798	CDC42EP2	0.416469	0.175137	2.37795	0.017409	0.0482335	760.671	538.083	737.919	901.139	779.527	1035.99
ENSG00000163171	CDC42EP3	0.401125	0.14348	2.79569	0.00517889	0.0175975	6950.18	5536.51	6528.18	9727.73	7880.21	7499.69
ENSG00000179604	CDC42EP4	-0.570997	0.215586	-2.64858	0.0080831	0.0254783	447.121	741.115	483.464	320.913	431.738	373.654
ENSG00000167617	CDC42EP5	0.547775	0.202186	2.70926	0.00674335	0.0219642	98.4797	81.031	103.667	130.153	138.916	144.343
ENSG00000158985	CDC42SE2	1.59708	0.140422	11.3734	5.67e-30	3.98e-28	218.467	245.825	260.11	777.94	752.543	664.387
ENSG00000093009	CDC45	-2.26423	0.243347	-9.30452	1.35e-20	4.91e-19	878.394	534.441	652.159	139.095	185.887	104.418
ENSG00000094804	CDC6	-1.9467	0.202691	-9.60428	7.67e-22	3.03e-20	2295.6	1301.96	1767.05	501.737	478.709	410.507
ENSG00000097046	CDC7	-1.78521	0.165225	-10.8047	3.27e-27	1.9e-25	444.857	411.528	476.868	131.147	144.912	110.561
ENSG00000184661	CDCA2	-2.70894	0.220382	-12.292	1e-34	9.92e-33	445.989	688.309	620.116	70.5412	104.936	93.1575
ENSG00000111665	CDCA3	-2.84732	0.224532	-12.6811	7.52e-37	8.47e-35	502.586	813.042	736.977	81.4701	115.93	88.039
ENSG00000170779	CDCA4	-0.837897	0.143982	-5.81947	5.9e-09	7.32e-08	869.338	838.535	786.926	444.111	542.67	408.46
ENSG00000146670	CDCA5	-2.08755	0.13064	-15.9795	1.78e-57	6e-55	2615.94	2154.15	2436.17	558.368	621.622	514.926
ENSG00000144354	CDCA7	-1.96947	0.147989	-13.3082	2.07e-40	2.85e-38	546.732	509.858	569.225	137.108	149.909	127.964
ENSG00000164649	CDCA7L	-1.31804	0.133982	-9.83747	7.76e-23	3.32e-21	1401.36	1575.1	1283.58	594.136	603.633	510.831
ENSG00000134690	CDCA8	-2.47389	0.185022	-13.3708	8.96e-41	1.27e-38	1311.93	1725.32	1675.63	226.527	349.788	272.307
ENSG00000039068	CDH1	1.10349	0.0955901	11.544	7.92e-31	5.96e-29	22808.8	21824.7	24938.5	49568.6	48488.6	51435.2
ENSG00000062038	CDH3	0.583362	0.107159	5.44391	5.21e-08	5.64e-07	14996.1	14269.7	16169.2	21884.7	21430	24762.5
ENSG00000103502	CDIPT	0.34163	0.105395	3.24142	0.00118934	0.00495763	757.275	788.459	834.989	990.557	1026.38	1001.19
ENSG00000170312	CDK1	-2.57492	0.176909	-14.555	5.43e-48	1.26e-45	954.235	1284.66	1239.29	168.901	230.86	184.268
ENSG00000248333	CDK11B	-0.308259	0.13039	-2.36413	0.0180726	0.0497633	633.893	561.755	639.907	531.543	453.724	496.499
ENSG00000102225	CDK16	-0.373963	0.113207	-3.30336	0.000955334	0.00409696	1359.47	1584.2	1600.24	1136.61	1194.27	1177.27
ENSG00000123374	CDK2	-1.16593	0.133731	-8.71847	2.82e-18	8.54e-17	996.117	970.552	1016.88	497.762	448.727	382.867
ENSG00000135446	CDK4	-1.39589	0.138763	-10.0595	8.34e-24	3.82e-22	1442.11	1343.84	1365.58	599.103	534.675	443.266
ENSG00000164885	CDK5	0.624762	0.12596	4.96001	7.05e-07	6.25e-06	433.537	431.559	440.113	622.948	737.552	652.103
ENSG00000176749	CDK5R1	0.51672	0.167694	3.08132	0.00206083	0.00800867	227.522	172.988	230.894	291.107	307.813	303.018
ENSG00000136861	CDK5RAP2	-0.582117	0.159863	-3.64136	0.000271199	0.00135738	1059.51	1423.96	1074.37	720.315	890.459	766.758
ENSG00000105810	CDK6	-0.668579	0.163542	-4.08811	4.35e-05	0.000263401	5086.99	3453.38	3623.63	2655.73	2632.4	2362.72
ENSG00000134058	CDK7	0.590119	0.134684	4.38153	1.18e-05	8.09e-05	499.19	421.543	468.386	749.127	630.617	709.43
ENSG00000132964	CDK8	0.402988	0.127258	3.16671	0.00154174	0.0062132	353.169	318.661	352.467	446.098	447.728	459.645
ENSG00000100490	CDKL1	-1.29026	0.405844	-3.17919	0.00147687	0.00599234	91.688	39.1498	47.1213	28.8126	21.9866	21.4979
ENSG00000008086	CDKL5	0.589396	0.12957	4.54887	5.39e-06	4.02e-05	279.592	265.855	289.325	416.292	420.744	418.697
ENSG00000124762	CDKN1A	1.57427	0.26341	5.97649	2.28e-09	3.05e-08	2471.05	1064.33	1723.7	5664.16	4002.57	5988.7
ENSG00000147889	CDKN2A	0.858978	0.117835	7.28969	3.11e-13	6.41e-12	598.802	700.145	651.216	1223.04	1209.27	1107.65
ENSG00000237190	CDKN2AIPNL	-0.523124	0.142494	-3.6712	0.000241414	0.00122431	418.822	406.066	353.41	263.287	285.826	270.259
ENSG00000147883	CDKN2B	1.95398	0.174302	11.2103	3.63e-29	2.39e-27	1124.03	825.788	1272.27	3931.43	3803.69	4745.91
ENSG00000123080	CDKN2C	-3.1948	0.250701	-12.7435	3.39e-37	3.96e-35	388.259	670.099	540.952	50.6704	73.9551	50.1617
ENSG00000100526	CDKN3	-2.99888	0.205402	-14.6	2.81e-48	6.62e-46	835.38	1315.62	1111.12	112.27	158.903	137.177
ENSG00000140743	CDR2	0.500911	0.126186	3.96964	7.2e-05	0.000416211	890.846	749.309	882.111	1100.84	1190.28	1276.57
ENSG00000167513	CDT1	-2.0962	0.169447	-12.3708	3.76e-35	3.82e-33	1380.98	1040.66	1196.88	264.281	335.796	245.69
ENSG00000153046	CDYL	0.806212	0.0989038	8.15148	3.59e-16	9.62e-15	1450.03	1322.9	1307.14	2310.97	2410.54	2409.81
ENSG00000079385	CEACAM1	0.850497	0.337459	2.5203	0.0117255	0.0346854	46.41	62.8218	71.6244	86.4378	75.9539	164.817
ENSG00000086548	CEACAM6	1.47838	0.612237	2.41472	0.0157474	0.0443775	347.509	1307.42	775.617	1246.89	3206.05	2320.75
ENSG00000221869	CEBPD	-1.13799	0.258904	-4.3954	1.11e-05	7.65e-05	294.307	603.636	353.41	167.908	205.875	195.528
ENSG00000115816	CEBPZ	-0.418179	0.139304	-3.00192	0.00268286	0.0100234	1528.13	1173.58	1336.36	1039.24	911.446	1069.78
ENSG00000069998	CECR5	-0.896915	0.151365	-5.9255	3.11e-09	4.07e-08	477.683	409.707	393.934	245.404	229.86	211.908
ENSG00000075275	CELSR1	0.623454	0.128933	4.83549	1.33e-06	1.11e-05	4013.9	5165.05	4895.9	6668.62	7586.39	7432.13
ENSG00000115163	CENPA	-2.93259	0.242232	-12.1065	9.75e-34	8.71e-32	355.433	605.457	526.816	53.651	76.9533	64.4937
ENSG00000213753	CENPBD1P1	0.822059	0.17108	4.80512	1.55e-06	1.28e-05	422.218	308.646	314.77	693.489	553.664	597.846
ENSG00000145241	CENPC	-0.98512	0.193183	-5.09942	3.41e-07	3.18e-06	332.794	488.007	382.625	234.475	190.884	183.244
ENSG00000138778	CENPE	-2.53499	0.277243	-9.14357	6.04e-20	2.08e-18	1150.06	2716.82	1831.13	257.326	408.752	317.35
ENSG00000117724	CENPF	-2.80313	0.450584	-6.22112	4.94e-10	7.17e-09	2559.34	6235.75	3896.93	443.118	817.504	557.921
ENSG00000153044	CENPH	-2.08167	0.155776	-13.3632	9.92e-41	1.39e-38	534.281	622.755	598.44	136.115	154.906	123.869
ENSG00000102384	CENPI	-2.40866	0.190434	-12.6482	1.14e-36	1.25e-34	537.677	660.995	655.928	111.276	144.912	93.1575
ENSG00000151849	CENPJ	-1.04778	0.156791	-6.68263	2.35e-11	3.87e-10	390.523	451.589	429.746	221.559	217.868	176.078
ENSG00000123219	CENPK	-2.24182	0.195106	-11.4903	1.48e-30	1.08e-28	321.474	438.842	383.567	81.4701	88.946	71.6596
ENSG00000120334	CENPL	-1.67809	0.162128	-10.3504	4.17e-25	2.05e-23	398.447	427.006	443.883	130.153	150.908	115.679
ENSG00000100162	CENPM	-2.40392	0.212663	-11.3039	1.25e-29	8.48e-28	298.835	253.108	262.937	42.7221	62.9618	48.1143
ENSG00000166451	CENPN	-1.78501	0.163122	-10.9428	7.2e-28	4.35e-26	586.351	472.529	598.44	147.044	172.895	160.722
ENSG00000138092	CENPO	-1.38744	0.128676	-10.7824	4.17e-27	2.4e-25	1097.99	924.118	1018.76	389.467	410.751	361.369
ENSG00000188312	CENPP	-2.12394	0.268875	-7.89936	2.8e-15	6.9e-14	167.529	152.957	147.961	38.748	45.9721	22.5216
ENSG00000031691	CENPQ	-0.990312	0.251516	-3.93738	8.24e-05	0.000469795	211.675	148.405	128.17	84.4507	91.9442	68.5885
ENSG00000151725	CENPU	-2.05483	0.12682	-16.2027	4.83e-59	1.78e-56	1495.31	1243.69	1326.94	336.809	321.805	319.397
ENSG00000203760	CENPW	-2.38939	0.276656	-8.63667	5.79e-18	1.71e-16	159.605	186.645	196.967	28.8126	24.9848	50.1617
ENSG00000154240	CEP112	-0.775217	0.261754	-2.96162	0.00306024	0.0111893	124.515	209.406	130.997	87.4313	105.936	78.8256
ENSG00000168944	CEP120	-1.12151	0.156831	-7.15106	8.61e-13	1.7e-11	479.947	583.606	446.71	236.462	235.857	222.145
ENSG00000110318	CEP126	-1.57916	0.276864	-5.70376	1.17e-08	1.4e-07	170.925	300.452	163.982	74.5153	75.9539	62.4462
ENSG00000100629	CEP128	-1.98509	0.189258	-10.4888	9.72e-26	5e-24	375.808	477.992	439.17	87.4313	125.924	113.632
ENSG00000174799	CEP135	-0.952491	0.133298	-7.14558	8.96e-13	1.77e-11	466.364	523.515	497.601	262.294	243.852	263.093
ENSG00000103995	CEP152	-0.711593	0.133944	-5.31263	1.08e-07	1.1e-06	396.183	437.021	420.322	251.365	264.839	249.785
ENSG00000143702	CEP170	0.638866	0.145918	4.37826	1.2e-05	8.19e-05	582.955	681.025	600.325	882.261	1127.32	894.722
ENSG00000099814	CEP170B	0.733408	0.128895	5.68997	1.27e-08	1.51e-07	2434.83	1895.58	2421.09	3641.32	3695.76	3884.98
ENSG00000174007	CEP19	-0.82359	0.221813	-3.71299	0.000204822	0.00106024	105.271	120.181	128.17	59.6123	68.9581	71.6596
ENSG00000101639	CEP192	-0.812725	0.18355	-4.42782	9.52e-06	6.71e-05	442.593	610.009	445.767	291.107	317.807	244.666
ENSG00000166004	CEP295	-0.837795	0.15146	-5.53145	3.18e-08	3.57e-07	473.156	618.203	507.968	292.1	308.812	294.828
ENSG00000138180	CEP55	-2.65239	0.141218	-18.7822	1.06e-78	1.32e-75	1757.92	2235.18	2043.18	289.119	342.792	328.611
ENSG00000166037	CEP57	-0.460843	0.145222	-3.17338	0.00150678	0.00609192	971.214	1242.78	1053.63	726.276	890.459	758.568
ENSG00000183137	CEP57L1	-0.851901	0.156561	-5.44133	5.29e-08	5.7e-07	297.703	325.945	322.31	175.856	191.883	156.627
ENSG00000112877	CEP72	-0.731965	0.14735	-4.96754	6.78e-07	6.03e-06	358.829	417.902	365.661	244.41	227.862	216.003
ENSG00000101624	CEP76	-0.634689	0.236969	-2.67836	0.00739829	0.0237022	101.876	93.7775	85.7608	53.651	67.9587	59.3751
ENSG00000148019	CEP78	-1.31917	0.186157	-7.08636	1.38e-12	2.64e-11	384.863	535.351	402.416	168.901	199.879	161.746
ENSG00000130695	CEP85	-1.12939	0.116556	-9.68972	3.33e-22	1.37e-20	956.499	903.177	970.699	461.001	411.75	420.744
ENSG00000100422	CERK	-0.514887	0.123825	-4.1582	3.21e-05	0.000200715	2163.16	1919.25	1953.65	1546.94	1246.24	1430.12
ENSG00000143418	CERS2	0.470425	0.107461	4.37765	1.2e-05	8.21e-05	2019.4	1933.82	1757.62	2471.92	2739.34	2699.52
ENSG00000139624	CERS5	0.437183	0.131127	3.33405	0.000855917	0.00371979	331.662	323.214	303.461	415.299	458.721	422.792
ENSG00000172831	CES2	0.33004	0.113481	2.90832	0.00363373	0.0129343	464.1	488.918	484.407	607.051	591.641	609.107
ENSG00000153140	CETN3	-0.545091	0.170965	-3.18832	0.00143104	0.0058367	268.272	350.528	338.331	222.552	237.856	196.552
ENSG00000070761	CFAP20	-0.269621	0.10511	-2.56514	0.0103133	0.0311592	1105.92	1066.15	1096.04	856.429	955.42	898.816
ENSG00000164323	CFAP97	-0.501127	0.108565	-4.61591	3.91e-06	2.99e-05	2037.51	1848.24	1837.73	1440.63	1270.23	1331.85
ENSG00000172757	CFL1	0.596073	0.115243	5.1723	2.31e-07	2.24e-06	29903.9	23913.3	28337.8	40194.6	42831	41156.2
ENSG00000003402	CFLAR	0.316243	0.0996409	3.17383	0.00150442	0.00608436	4161.05	4166.27	4075.99	5503.2	4730.13	5209.65
ENSG00000143375	CGN	0.664324	0.116657	5.69467	1.24e-08	1.47e-07	5652.96	5104.96	6021.16	8018.84	9071.49	9501.04
ENSG00000128849	CGNL1	1.21368	0.220973	5.49242	3.96e-08	4.37e-07	829.72	1457.65	969.756	2062.58	3073.13	2422.1
ENSG00000197180	CH17-340M24.3	-0.906637	0.350571	-2.58617	0.00970483	0.0297062	35.0905	43.7021	49.0061	19.8708	23.9854	24.569
ENSG00000275993	CH507-42P11.8	2.10371	0.246938	8.51919	1.61e-17	4.64e-16	47.5419	47.344	34.8698	174.863	222.865	158.675
ENSG00000143942	CHAC2	-0.923089	0.293972	-3.14006	0.00168913	0.00671196	110.931	64.6427	75.3941	44.7092	41.9745	45.0432
ENSG00000167670	CHAF1A	-1.96311	0.154208	-12.7303	4.01e-37	4.65e-35	1395.7	1120.78	1158.24	333.829	341.792	266.164
ENSG00000159259	CHAF1B	-2.3572	0.166199	-14.183	1.17e-45	2.39e-43	912.353	694.682	861.377	149.031	180.89	151.509
ENSG00000198824	CHAMP1	-0.635734	0.140823	-4.51441	6.35e-06	4.63e-05	671.247	548.098	692.683	402.383	401.756	425.863
ENSG00000106554	CHCHD3	-0.463817	0.120898	-3.83643	0.000124837	0.000682672	2558.21	2112.27	2116.69	1665.17	1698.97	1555.01
ENSG00000163528	CHCHD4	-0.84041	0.196797	-4.27044	1.95e-05	0.000128158	282.988	192.107	241.261	135.121	126.923	137.177
ENSG00000153922	CHD1	-0.295263	0.105526	-2.798	0.00514208	0.0175057	1652.65	1642.47	1500.34	1307.5	1367.17	1232.55
ENSG00000131778	CHD1L	-0.652952	0.13132	-4.97222	6.62e-07	5.9e-06	938.387	1103.48	1014.05	723.295	601.635	619.344
ENSG00000170004	CHD3	0.298051	0.124662	2.39088	0.0168082	0.0468283	3449.06	4458.53	3743.32	4577.23	4862.05	4888.21
ENSG00000124177	CHD6	0.590015	0.202734	2.91029	0.00361097	0.0128679	908.957	1514.1	968.814	1518.13	1943.82	1646.12
ENSG00000149554	CHEK1	-2.26517	0.13663	-16.5789	9.9e-62	4.27e-59	1316.46	1092.55	1186.51	257.326	262.84	227.263
ENSG00000183765	CHEK2	-1.89085	0.240275	-7.86954	3.56e-15	8.66e-14	170.925	274.049	217.7	53.651	59.9636	65.5174
ENSG00000085872	CHERP	0.406294	0.148607	2.73401	0.00625674	0.0206373	710.865	701.966	913.211	927.964	1054.36	1101.51
ENSG00000133048	CHI3L1	1.16586	0.210532	5.53767	3.07e-08	3.46e-07	730.108	1270.09	827.45	1773.46	2198.66	2376.03
ENSG00000203668	CHML	0.272213	0.10978	2.47962	0.0131523	0.0381212	2237.87	2277.97	2194.91	2793.83	2893.24	2416.98
ENSG00000131165	CHMP1A	0.263008	0.0937864	2.80432	0.00504223	0.0171986	2040.91	1944.74	2062.97	2477.88	2312.6	2467.14
ENSG00000255112	CHMP1B	0.327522	0.112871	2.90174	0.00371092	0.0131716	718.789	820.325	763.365	937.9	1009.39	943.86
ENSG00000101421	CHMP4B	0.277043	0.0911141	3.04061	0.00236099	0.00900643	4934.18	5142.28	4924.18	5820.14	6407.11	5949.8
ENSG00000086065	CHMP5	0.286119	0.0967873	2.95617	0.00311488	0.011336	1358.34	1260.08	1341.07	1573.76	1608.02	1645.1
ENSG00000110172	CHORDC1	-0.508413	0.131923	-3.85386	0.000116272	0.000640313	1462.48	1271.91	1649.25	1072.03	973.409	1035.99
ENSG00000187446	CHP1	0.49175	0.0993907	4.94765	7.51e-07	6.62e-06	1189.68	1217.29	1269.45	1639.34	1784.92	1746.45
ENSG00000123989	CHPF	0.688147	0.172563	3.98781	6.67e-05	0.000387561	1987.71	1271.91	1751.03	2738.19	2424.53	2907.33
ENSG00000033100	CHPF2	0.70213	0.131432	5.34217	9.18e-08	9.48e-07	1588.13	1285.57	1485.26	2243.41	2209.66	2636.05
ENSG00000104472	CHRAC1	-0.468851	0.094597	-4.9563	7.18e-07	6.35e-06	1567.75	1598.77	1574.79	1124.68	1179.28	1121.98
ENSG00000169684	CHRNA5	-1.00295	0.206991	-4.84539	1.26e-06	1.07e-05	234.314	171.167	181.888	105.315	99.9393	87.0153
ENSG00000136213	CHST12	1.36407	0.195553	6.97543	3.05e-12	5.61e-11	195.828	202.122	245.973	536.51	440.732	681.79
ENSG00000182022	CHST15	0.724433	0.114355	6.33498	2.37e-10	3.58e-09	2304.65	1989.36	2276.9	3737.69	3316.99	3800.01
ENSG00000122863	CHST3	0.644199	0.180635	3.5663	0.000362058	0.00175566	2542.36	1618.8	2574.71	3286.62	3497.88	3740.63
ENSG00000127586	CHTF18	-1.18507	0.167216	-7.08703	1.37e-12	2.63e-11	603.33	782.086	809.544	360.654	323.803	281.52
ENSG00000185043	CIB1	-0.382893	0.129451	-2.95781	0.00309829	0.0112887	1121.76	1390.27	1152.59	959.757	972.409	879.366
ENSG00000136305	CIDEB	-1.85167	0.38448	-4.81604	1.46e-06	1.21e-05	56.5976	69.195	48.0637	13.9095	22.986	11.2608
ENSG00000198894	CIPC	-0.401902	0.129812	-3.09604	0.00196126	0.00766418	433.537	426.096	434.458	340.783	301.817	336.8
ENSG00000122873	CISD1	-0.696313	0.191612	-3.63398	0.000279083	0.00139108	281.856	202.122	248.8	164.927	133.919	152.533
ENSG00000145354	CISD2	-0.495633	0.134151	-3.69459	0.000220246	0.00112933	582.955	495.291	490.061	361.648	377.771	371.606
ENSG00000277972	CISD3	-0.589223	0.136344	-4.3216	1.55e-05	0.000103885	494.663	426.096	474.04	294.087	304.815	327.587
ENSG00000122966	CIT	-2.1695	0.244146	-8.8861	6.33e-19	2.02e-17	1614.16	3279.48	2272.19	422.253	634.615	536.423
ENSG00000164442	CITED2	0.676058	0.163969	4.12309	3.74e-05	0.000230429	704.074	638.233	573.937	1226.03	861.477	972.523
ENSG00000136108	CKAP2	-1.99599	0.178334	-11.1924	4.44e-29	2.91e-27	1451.16	2201.49	1948.94	410.331	525.681	468.859
ENSG00000169607	CKAP2L	-2.72265	0.19893	-13.6865	1.22e-42	1.96e-40	877.262	1164.48	1028.19	127.173	201.877	136.153
ENSG00000136026	CKAP4	0.265955	0.0981049	2.71093	0.00670953	0.0218712	6623.05	5891.59	6026.81	7239.91	7240.6	7811.92
ENSG00000175216	CKAP5	-0.796291	0.194896	-4.08573	4.39e-05	0.000265483	2481.24	4162.63	2858.38	1675.1	2076.74	1720.85
ENSG00000166165	CKB	0.589922	0.22544	2.61675	0.00887707	0.0275434	63.3893	91.0461	91.4153	126.179	130.92	114.655
ENSG00000217555	CKLF	-0.973477	0.313757	-3.10264	0.00191801	0.00750925	54.3337	71.016	49.9486	32.7867	28.9824	27.6401
ENSG00000173207	CKS1B	-1.66118	0.165643	-10.0286	1.14e-23	5.19e-22	535.413	651.89	689.856	181.817	226.862	185.291
ENSG00000123975	CKS2	-1.38323	0.194636	-7.10674	1.19e-12	2.31e-11	426.746	620.024	638.022	188.772	241.853	216.003
ENSG00000074054	CLASP1	0.323306	0.128996	2.50633	0.012199	0.0357872	1886.96	2227.9	1834.9	2417.28	2743.33	2284.92
ENSG00000121940	CLCC1	-0.513879	0.158803	-3.23596	0.00121234	0.00504461	418.822	374.2	327.964	282.165	236.856	265.141
ENSG00000175505	CLCF1	1.22393	0.21267	5.75508	8.66e-09	1.05e-07	906.693	613.651	1060.23	1939.39	1661.99	2425.17
ENSG00000103249	CLCN7	0.495519	0.10897	4.54731	5.43e-06	4.04e-05	1590.39	1424.87	1579.51	2322.89	2058.75	2094.51
ENSG00000163347	CLDN1	1.4939	0.474325	3.14953	0.00163533	0.00654184	942.915	355.08	771.847	2294.08	1291.22	2242.95
ENSG00000157224	CLDN12	1.14964	0.132827	8.65518	4.92e-18	1.45e-16	845.567	711.981	867.974	1956.28	1619.02	1803.78
ENSG00000189143	CLDN4	0.752513	0.146776	5.12694	2.94e-07	2.79e-06	3754.68	3043.67	3820.59	6274.19	5038.94	6575.28
ENSG00000213937	CLDN9	0.97179	0.181853	5.34383	9.1e-08	9.42e-07	896.505	567.217	867.974	1460.5	1662.99	1446.5
ENSG00000080822	CLDND1	-0.453696	0.128103	-3.54164	0.000397651	0.0019093	1027.81	1039.75	947.138	821.656	658.6	720.691
ENSG00000172243	CLEC7A	2.42728	0.212183	11.4395	2.65e-30	1.93e-28	82.6324	79.2101	81.0486	492.795	325.802	487.285
ENSG00000153132	CLGN	-1.84415	0.392332	-4.70049	2.6e-06	2.06e-05	52.0698	104.703	63.1425	14.9031	18.9885	27.6401
ENSG00000169583	CLIC3	0.873058	0.222427	3.92514	8.67e-05	0.000491206	190.168	237.63	327.022	382.512	547.667	454.527
ENSG00000169504	CLIC4	0.476095	0.180559	2.63678	0.00836969	0.0262427	1600.58	1881.01	2095.01	2020.86	2565.44	3172.47
ENSG00000106665	CLIP2	0.770792	0.18396	4.19	2.79e-05	0.000177013	382.599	451.589	370.373	551.413	847.485	657.221
ENSG00000179335	CLK3	0.515278	0.109199	4.71871	2.37e-06	1.9e-05	725.581	701.966	785.041	1015.4	1069.35	1077.97
ENSG00000128973	CLN6	-0.75732	0.218276	-3.46955	0.000521333	0.00240486	330.53	212.137	236.549	160.953	169.897	128.987
ENSG00000182372	CLN8	0.788366	0.166412	4.73743	2.16e-06	1.75e-05	415.426	283.153	348.698	615	557.661	632.652
ENSG00000074201	CLNS1A	-0.344326	0.10255	-3.35764	0.000786096	0.00344927	2664.61	2793.29	2631.25	2180.82	2236.64	1954.26
ENSG00000092853	CLSPN	-2.28184	0.191668	-11.9052	1.11e-32	9.27e-31	1996.76	1211.82	1479.61	322.9	346.789	293.804
ENSG00000139182	CLSTN3	0.942767	0.155108	6.07813	1.22e-09	1.68e-08	847.831	1198.17	1065.88	1779.43	2048.76	2157.98
ENSG00000131797	CLUHP3	1.30136	0.225624	5.76781	8.03e-09	9.78e-08	321.474	315.93	392.049	1116.74	584.645	836.37
ENSG00000168405	CMAHP	1.73773	0.294754	5.89551	3.74e-09	4.78e-08	29.4307	34.5975	47.1213	137.108	90.9448	144.343
ENSG00000111726	CMAS	-0.750797	0.169543	-4.42836	9.5e-06	6.7e-05	860.283	785.728	852.895	589.168	383.767	511.854
ENSG00000164237	CMBL	-0.653468	0.137763	-4.74344	2.1e-06	1.7e-05	954.235	1198.17	1051.75	649.774	750.544	637.771
ENSG00000187118	CMC1	-0.649	0.232836	-2.78737	0.00531378	0.0179826	135.834	134.748	114.976	69.5476	72.9557	103.395
ENSG00000103121	CMC2	-0.402047	0.145052	-2.77175	0.00557559	0.0187367	372.412	312.288	328.907	262.294	253.846	249.785
ENSG00000153815	CMIP	0.404878	0.160037	2.52991	0.0114092	0.0338779	3386.8	4269.15	3912.01	4114.24	5932.4	5271.08
ENSG00000184220	CMSS1	-0.611547	0.143869	-4.25073	2.13e-05	0.000138601	867.075	667.368	779.386	522.601	527.68	462.716
ENSG00000140931	CMTM3	0.474344	0.11347	4.18035	2.91e-05	0.00018386	804.817	762.056	846.298	1035.27	1155.3	1161.91
ENSG00000183723	CMTM4	0.385876	0.104803	3.6819	0.0002315	0.00117977	2837.8	3070.99	3065.71	3890.69	4213.44	3623.93
ENSG00000091317	CMTM6	0.472143	0.143058	3.30037	0.000965586	0.00413383	2486.9	1885.56	2140.25	3169.39	2642.4	3219.56
ENSG00000153551	CMTM7	0.380679	0.15149	2.5129	0.0119742	0.0352708	252.425	264.944	302.519	324.887	356.783	386.962
ENSG00000170293	CMTM8	0.535569	0.183568	2.91755	0.00352792	0.0126296	156.209	191.197	149.846	220.565	274.833	226.24
ENSG00000169714	CNBP	-0.390104	0.108818	-3.58493	0.000337169	0.00164904	5091.52	4903.74	4676.32	3967.2	3874.65	3352.65
ENSG00000205423	CNEP1R1	0.417139	0.164785	2.53142	0.0113603	0.0337488	200.355	226.705	239.376	258.32	326.802	306.089
ENSG00000100528	CNIH1	-0.386142	0.125319	-3.08127	0.00206116	0.00800867	1750	1409.39	1535.21	1280.67	1172.29	1137.34
ENSG00000142675	CNKSR1	0.422054	0.157268	2.68367	0.00728199	0.0233775	456.176	504.395	551.319	761.05	561.659	704.312
ENSG00000153721	CNKSR3	-1.11127	0.252901	-4.39408	1.11e-05	7.69e-05	182.244	248.556	173.406	100.347	113.931	65.5174
ENSG00000064666	CNN2	0.311561	0.123392	2.52496	0.0115711	0.0343016	8607.36	8239.67	8058.68	9273.68	11881.8	9752.87
ENSG00000148842	CNNM2	0.667199	0.16975	3.93048	8.48e-05	0.000481722	141.494	179.361	157.385	234.475	268.837	257.975
ENSG00000182973	CNOT10	-0.490218	0.129515	-3.78503	0.00015369	0.000824229	439.197	421.543	414.667	304.023	315.808	287.662
ENSG00000113300	CNOT6	-0.584676	0.138795	-4.21252	2.53e-05	0.000161895	1765.84	2397.24	1989.46	1347.24	1434.13	1322.63
ENSG00000138767	CNOT6L	-0.956351	0.221255	-4.32239	1.54e-05	0.000103625	415.426	711.07	543.78	277.197	344.791	239.548
ENSG00000173786	CNP	-0.607174	0.123951	-4.8985	9.66e-07	8.3e-06	1137.61	1069.79	1170.49	748.134	658.6	810.777
ENSG00000137161	CNPY3	-0.670573	0.132338	-5.06713	4.04e-07	3.73e-06	638.42	697.413	782.213	421.26	448.727	461.693
ENSG00000162852	CNST	0.319456	0.121661	2.6258	0.00864464	0.0269829	479.947	553.56	520.219	670.638	652.604	617.296
ENSG00000044459	CNTLN	-1.45086	0.313036	-4.6348	3.57e-06	2.76e-05	106.403	131.106	115.918	40.735	62.9618	25.5927
ENSG00000108797	CNTNAP1	-0.922733	0.20916	-4.41162	1.03e-05	7.18e-05	507.114	488.007	425.977	324.887	183.888	240.572
ENSG00000119397	CNTRL	-1.03936	0.253481	-4.10036	4.13e-05	0.000251182	396.183	842.177	526.816	313.958	295.82	249.785
ENSG00000106603	COA1	-0.34933	0.122985	-2.84043	0.00450525	0.0155882	732.372	661.905	642.734	563.336	531.677	502.641
ENSG00000162377	COA7	-0.447247	0.16827	-2.65792	0.00786256	0.0248835	1246.28	806.669	1025.36	775.953	723.561	756.521
ENSG00000068120	COASY	-0.455525	0.10968	-4.15322	3.28e-05	0.000204281	1354.95	1574.19	1489.03	1112.76	1066.35	1044.18
ENSG00000082438	COBLL1	-0.549762	0.146359	-3.75626	0.000172469	0.000912414	544.468	615.472	509.852	417.286	337.795	385.938
ENSG00000136152	COG3	0.312161	0.115638	2.69947	0.00694494	0.0225035	462.968	447.947	447.652	544.459	575.65	566.111
ENSG00000103051	COG4	-0.253635	0.10263	-2.47137	0.0134598	0.0388772	1197.6	1291.03	1326.94	1064.08	1091.34	1046.23
ENSG00000164597	COG5	0.294461	0.101051	2.91398	0.00356851	0.0127457	1495.31	1398.47	1382.54	1654.24	1776.92	1811.96
ENSG00000133103	COG6	0.525648	0.126567	4.15312	3.28e-05	0.000204281	393.919	427.006	394.876	537.504	605.632	608.083
ENSG00000168434	COG7	0.468537	0.14596	3.21004	0.00132719	0.00547201	408.634	457.051	387.337	514.652	649.605	570.206
ENSG00000121058	COIL	-0.486612	0.120471	-4.03926	5.36e-05	0.000318584	605.594	647.338	588.074	417.286	453.724	443.266
ENSG00000182871	COL18A1	-0.865331	0.228169	-3.7925	0.000149141	0.000801551	1198.74	2203.32	1197.82	819.669	901.453	804.635
ENSG00000108821	COL1A1	1.31857	0.205083	6.42945	1.28e-10	1.99e-09	619.177	996.955	860.435	1696.96	2542.46	1941.98
ENSG00000124749	COL21A1	1.09974	0.379725	2.89616	0.00377766	0.0133743	21.5071	51.8963	21.6758	61.5993	66.9593	76.7782
ENSG00000215018	COL28A1	1.41483	0.38942	3.63317	0.00027996	0.00139489	16.9793	22.7615	27.3304	83.4572	38.9763	57.3277
ENSG00000081052	COL4A4	1.16856	0.34442	3.39284	0.000691725	0.0030817	27.1668	61.0009	37.697	67.5606	111.932	105.442
ENSG00000204262	COL5A2	0.99737	0.382334	2.60864	0.00909032	0.0280727	19.2432	13.6569	22.6182	35.7674	39.9757	34.8061
ENSG00000144810	COL8A1	2.1233	0.176648	12.0199	2.79e-33	2.39e-31	383.731	372.379	553.204	1681.07	1948.82	2078.13
ENSG00000148444	COMMD3	0.757606	0.315708	2.3997	0.0164083	0.0459463	55.4656	35.508	40.5243	93.3925	53.9672	73.707
ENSG00000140365	COMMD4	-0.38425	0.146506	-2.62276	0.0087222	0.0271866	306.759	284.064	314.77	247.391	217.868	228.287
ENSG00000093010	COMT	-0.302779	0.108991	-2.77803	0.00546899	0.0184429	1007.44	987.85	969.756	856.429	755.541	791.327
ENSG00000129083	COPB1	0.334878	0.100065	3.3466	0.000818089	0.0035771	1670.76	1549.6	1607.78	1909.58	2107.72	2070.96
ENSG00000184432	COPB2	0.336606	0.0892335	3.77219	0.00016182	0.000863754	4137.28	4161.72	4028.87	4963.71	5167.86	5435.89
ENSG00000181789	COPG1	0.44488	0.095573	4.65487	3.24e-06	2.51e-05	3641.49	3600.87	3557.66	4575.24	4919.01	5206.58
ENSG00000172301	COPRS	-0.525847	0.176097	-2.98613	0.00282535	0.0104589	365.62	256.75	301.576	219.572	205.875	214.979
ENSG00000138663	COPS4	-1.36015	0.145215	-9.36646	7.5e-21	2.8e-19	644.08	528.978	553.204	226.527	211.871	233.406
ENSG00000168090	COPS6	-0.522106	0.09684	-5.39143	6.99e-08	7.36e-07	3052.87	2802.4	2947.91	2098.35	2091.73	1938.9
ENSG00000135469	COQ10A	-0.666504	0.265885	-2.50674	0.0121851	0.0357656	90.5561	87.4043	90.4729	60.6058	39.9757	68.5885
ENSG00000173085	COQ2	-1.6787	0.183672	-9.13969	6.26e-20	2.15e-18	284.12	235.809	262.937	85.4442	81.9502	76.7782
ENSG00000110871	COQ5	-0.954975	0.192677	-4.95635	7.18e-07	6.35e-06	221.862	319.572	263.879	130.153	149.909	136.153
ENSG00000167186	COQ7	-0.409266	0.143943	-2.84326	0.00446552	0.0154721	321.474	361.453	313.828	241.43	260.842	248.761
ENSG00000172725	CORO1B	0.410026	0.13012	3.15114	0.00162633	0.00651416	1843.95	1526.84	1913.12	2477.88	2131.71	2409.81
ENSG00000106789	CORO2A	0.999253	0.242813	4.11533	3.87e-05	0.000237156	183.376	385.125	252.57	483.853	586.644	574.301
ENSG00000103187	COTL1	-0.860554	0.106424	-8.08609	6.16e-16	1.61e-14	2537.83	2455.51	2812.2	1362.14	1474.1	1462.88
ENSG00000006695	COX10	0.477952	0.138605	3.44831	0.000564097	0.00257741	409.766	375.11	337.388	488.821	512.689	559.969
ENSG00000178449	COX14	-1.29932	0.244683	-5.31023	1.09e-07	1.12e-06	105.271	115.629	134.767	55.6381	41.9745	47.0906
ENSG00000138495	COX17	-0.397385	0.146787	-2.70723	0.00678481	0.022082	348.641	294.079	308.173	234.475	245.851	240.572
ENSG00000178741	COX5A	-0.401519	0.122875	-3.26769	0.00108427	0.00457768	708.601	640.054	687.028	553.4	505.693	481.143
ENSG00000108582	CPD	-0.402926	0.147812	-2.72593	0.00641204	0.021033	2394.08	3162.03	2614.29	1784.39	2198.66	2197.9
ENSG00000109472	CPE	0.413915	0.1582	2.61641	0.00888608	0.0275576	759.539	1063.42	757.71	1119.72	1181.28	1139.39
ENSG00000137449	CPEB2	0.466975	0.118171	3.95169	7.76e-05	0.00044479	1267.79	1116.23	1146.93	1481.36	1752.94	1644.08
ENSG00000107864	CPEB3	-0.662233	0.227825	-2.90677	0.00365187	0.0129808	112.063	163.883	122.515	80.4765	82.9496	89.0627
ENSG00000113742	CPEB4	1.24311	0.184954	6.7212	1.8e-11	3.02e-10	207.147	147.495	198.852	379.531	435.735	492.404
ENSG00000085719	CPNE3	-0.435486	0.104919	-4.15068	3.31e-05	0.000206267	2629.52	2704.98	2480.46	2080.47	1878.86	1819.13
ENSG00000119203	CPSF3	-0.369064	0.108876	-3.38976	0.000699551	0.00311435	1011.96	973.283	957.505	728.263	809.508	740.142
ENSG00000160917	CPSF4	-0.31253	0.129065	-2.4215	0.0154567	0.0436664	874.998	849.46	818.026	772.972	620.623	653.126
ENSG00000110090	CPT1A	-0.662695	0.162507	-4.07795	4.54e-05	0.00027395	607.858	854.013	674.777	410.331	469.715	470.906
ENSG00000143320	CRABP2	0.504383	0.160387	3.14478	0.00166209	0.00662558	13135.2	17549.1	15088.2	17667.1	24408.2	22856.3
ENSG00000130545	CRB3	0.847348	0.140478	6.0319	1.62e-09	2.21e-08	284.12	254.929	244.088	479.879	433.737	493.428
ENSG00000118260	CREB1	-0.432718	0.123361	-3.50774	0.000451931	0.00212924	1094.6	1362.96	1210.07	933.925	905.45	879.366
ENSG00000182158	CREB3L2	0.548777	0.111437	4.92453	8.46e-07	7.36e-06	5159.43	4603.29	4711.19	6658.69	6721.92	7790.42
ENSG00000111269	CREBL2	-0.515895	0.144612	-3.56745	0.000360479	0.00174868	553.524	681.935	535.298	425.234	419.745	394.128
ENSG00000137504	CREBZF	-0.430396	0.14365	-2.99614	0.00273419	0.0101696	1836.02	1824.56	2075.22	1659.21	1214.26	1383.03
ENSG00000163703	CRELD1	0.816687	0.179573	4.54794	5.42e-06	4.03e-05	210.543	289.527	266.707	378.538	492.701	482.167
ENSG00000204650	CRHR1-IT1	0.569642	0.161422	3.5289	0.000417287	0.00198724	193.564	235.809	245.973	308.99	364.778	330.658
ENSG00000150938	CRIM1	-0.44984	0.151772	-2.96392	0.00303748	0.0111256	647.476	483.455	578.649	387.48	425.741	437.124
ENSG00000167193	CRK	-0.264251	0.108258	-2.44093	0.0146493	0.0417917	1940.16	1789.06	1991.35	1503.22	1551.06	1708.57
ENSG00000099942	CRKL	-0.56276	0.0896616	-6.27649	3.46e-10	5.14e-09	2433.69	2383.59	2337.22	1646.29	1609.02	1587.77
ENSG00000101343	CRNKL1	0.354081	0.118835	2.97961	0.0028862	0.0106306	451.649	433.379	442.94	550.42	597.637	548.708
ENSG00000058453	CROCC	0.629631	0.201299	3.12784	0.00176098	0.00696427	235.446	382.394	334.561	446.098	572.652	457.598
ENSG00000005469	CROT	0.520157	0.166511	3.12386	0.00178497	0.00704577	237.71	221.242	185.658	277.197	335.796	310.184
ENSG00000170275	CRTAP	-0.795847	0.103427	-7.69478	1.42e-14	3.27e-13	1744.34	1753.55	1794.38	1026.32	945.426	1076.94
ENSG00000105662	CRTC1	0.39993	0.132526	3.01775	0.00254663	0.00959764	275.064	289.527	292.152	360.654	391.762	378.772
ENSG00000121671	CRY2	0.739416	0.14548	5.08258	3.72e-07	3.46e-06	236.578	231.257	218.643	345.751	409.751	390.033
ENSG00000165475	CRYL1	-0.651993	0.211762	-3.07889	0.00207772	0.00805633	173.189	168.435	132.882	111.276	84.9484	105.442
ENSG00000062485	CS	0.306051	0.0923293	3.31477	0.000917183	0.00395505	3710.54	3352.32	3482.26	4424.22	4377.34	4233.04
ENSG00000139631	CSAD	0.757445	0.259307	2.92103	0.00348875	0.0125047	61.1254	95.5984	85.7608	103.328	158.903	149.462
ENSG00000009307	CSDE1	0.325219	0.099168	3.27947	0.00104001	0.00441017	14832	15367.7	14460.6	17511.1	20254.7	18187.2
ENSG00000124207	CSE1L	-1.02711	0.117476	-8.74311	2.27e-18	6.95e-17	4268.59	4164.45	4233.38	1993.04	2349.57	1872.36
ENSG00000182578	CSF1R	0.751733	0.269128	2.79322	0.0052186	0.017718	131.306	83.7624	92.3577	120.218	185.887	209.86
ENSG00000198223	CSF2RA	-0.490166	0.193327	-2.53542	0.0112313	0.0334758	193.564	170.256	166.809	131.147	104.936	141.272
ENSG00000141551	CSNK1D	0.561578	0.0906126	6.19757	5.73e-10	8.19e-09	2875.16	3087.37	2938.48	4342.75	4542.24	4253.51
ENSG00000213923	CSNK1E	0.594939	0.0878386	6.7731	1.26e-11	2.16e-10	2699.7	2865.22	2830.1	4281.15	4288.4	4112.24
ENSG00000169118	CSNK1G1	0.730064	0.128262	5.69198	1.26e-08	1.5e-07	434.669	530.799	473.098	796.817	832.494	759.592
ENSG00000144655	CSRNP1	0.712024	0.212413	3.35207	0.000802088	0.00351328	422.218	233.078	311.943	579.232	477.71	524.139
ENSG00000110925	CSRNP2	1.29731	0.126348	10.2677	9.85e-25	4.77e-23	544.468	476.171	590.901	1245.9	1356.18	1357.44
ENSG00000159176	CSRP1	0.628026	0.11972	5.24577	1.56e-07	1.56e-06	1360.61	1136.26	1347.67	2064.57	1851.88	2022.85
ENSG00000175315	CST6	0.566288	0.204252	2.7725	0.00556281	0.0187088	3130.98	2198.76	3747.09	3595.61	5053.93	4789.93
ENSG00000272821	CTA-384D8.36	-0.980961	0.367276	-2.67091	0.00756457	0.0241359	39.6183	39.1498	49.9486	28.8126	17.9891	18.4268
ENSG00000272977	CTA-390C10.10	0.79217	0.272002	2.91236	0.00358703	0.0128009	37.3544	40.0603	47.1213	64.5799	80.9508	70.6359
ENSG00000280206	CTB-193M12.5	-1.53509	0.344957	-4.45009	8.58e-06	6.11e-05	52.0698	101.061	93.3002	27.8191	33.9794	23.5453
ENSG00000196810	CTBP1-AS2	-0.518683	0.128895	-4.02408	5.72e-05	0.000337606	788.97	803.937	873.629	507.698	614.627	599.893
ENSG00000175029	CTBP2	-0.325624	0.107448	-3.03054	0.00244119	0.00924768	1765.84	1996.64	1816.05	1546.94	1509.08	1396.34
ENSG00000279759	CTC-425O23.5	0.9621	0.280898	3.42509	0.0006146	0.00277855	38.4863	37.3289	29.2152	65.5735	68.9581	69.6122
ENSG00000261770	CTC-459F4.1	1.35007	0.263669	5.12033	3.05e-07	2.88e-06	41.8822	30.0452	36.7546	90.4119	88.946	96.2286
ENSG00000267575	CTC-459F4.3	1.05229	0.164676	6.39006	1.66e-10	2.55e-09	365.62	335.05	415.61	714.354	681.586	919.291
ENSG00000281468	CTC-459F4.9	1.03156	0.226464	4.55508	5.24e-06	3.93e-05	74.7088	70.1055	57.488	132.141	121.926	158.675
ENSG00000102974	CTCF	-0.530902	0.105635	-5.0258	5.01e-07	4.56e-06	1515.68	1559.62	1546.52	995.525	1057.36	1146.55
ENSG00000249042	CTD-2015H6.3	-0.482929	0.150986	-3.19851	0.00138138	0.00565997	261.481	244.914	266.707	188.772	177.892	186.315
ENSG00000177738	CTD-2201E18.3	-0.521535	0.195657	-2.66556	0.00768599	0.0244485	136.966	129.285	142.306	87.4313	102.937	94.1812
ENSG00000275234	CTD-2396E7.11	0.791098	0.153988	5.13738	2.79e-07	2.65e-06	170.925	193.018	184.715	301.042	303.815	346.014
ENSG00000267640	CTD-2554C21.2	0.456194	0.125461	3.63614	0.000276759	0.00138169	376.94	422.454	387.337	533.53	571.653	524.139
ENSG00000268119	CTD-2561J22.5	-1.08602	0.286265	-3.79374	0.000148392	0.000797872	63.3893	82.852	77.2789	29.8061	40.9751	34.8061
ENSG00000271781	CTD-2589H19.6	-1.23649	0.370167	-3.34036	0.000836686	0.00364821	44.1461	61.0009	57.488	27.8191	27.983	13.3082
ENSG00000269825	CTD-3099C6.9	-0.610844	0.211777	-2.88438	0.00392187	0.0138105	118.855	150.226	133.824	98.3602	77.9527	88.039
ENSG00000279529	CTD-3222D19.8	1.2557	0.408581	3.07331	0.00211696	0.00818815	15.8473	18.2092	12.2515	43.7157	27.983	38.9009
ENSG00000175215	CTDSP2	0.41818	0.164055	2.54902	0.0108025	0.0323688	2653.29	3787.52	2887.59	3657.21	4706.14	4104.05
ENSG00000144677	CTDSPL	-0.38512	0.158263	-2.43342	0.0149569	0.0424753	538.809	686.488	610.692	429.208	544.669	433.029
ENSG00000137770	CTDSPL2	-1.04998	0.118122	-8.88897	6.17e-19	1.98e-17	1164.78	1226.39	1050.8	572.278	558.661	531.305
ENSG00000118523	CTGF	1.52918	0.332347	4.60115	4.2e-06	3.2e-05	117.723	59.18	58.4304	318.926	193.882	162.77
ENSG00000116761	CTH	-0.689854	0.198225	-3.48015	0.00050113	0.00232368	389.391	599.083	405.243	306.01	301.817	256.951
ENSG00000134030	CTIF	1.00322	0.193296	5.1901	2.1e-07	2.05e-06	266.009	316.84	279.9	427.221	657.601	645.96
ENSG00000119326	CTNNAL1	-1.41663	0.16524	-8.57317	1.01e-17	2.92e-16	885.186	928.67	1008.4	340.783	428.74	287.662
ENSG00000168036	CTNNB1	0.27201	0.0803884	3.3837	0.000715169	0.00317709	7810.46	7876.4	7652.5	9302.49	9285.36	9594.2
ENSG00000178585	CTNNBIP1	-0.871079	0.123667	-7.04377	1.87e-12	3.52e-11	855.755	1001.51	882.111	504.717	519.684	473.977
ENSG00000198561	CTNND1	0.711107	0.136388	5.21384	1.85e-07	1.83e-06	10032.5	12920.4	11084.8	16967.6	20844.3	17912.9
ENSG00000198730	CTR9	-0.473394	0.110271	-4.29302	1.76e-05	0.000116953	1017.62	1098.02	1050.8	715.347	759.539	806.683
ENSG00000109861	CTSC	-0.339147	0.101955	-3.32644	0.000879623	0.00381017	3169.46	3641.84	3228.75	2706.4	2630.4	2601.24
ENSG00000103811	CTSH	0.864985	0.171567	5.04166	4.62e-07	4.22e-06	365.62	526.247	438.228	704.418	812.507	909.054
ENSG00000143387	CTSK	1.01106	0.363658	2.78024	0.0054318	0.0183274	35.0905	21.8511	59.3728	64.5799	83.949	85.9915
ENSG00000135047	CTSL	-0.855262	0.149069	-5.73737	9.62e-09	1.16e-07	592.01	489.828	575.822	288.126	285.826	341.919
ENSG00000136943	CTSV	-1.04974	0.223106	-4.70513	2.54e-06	2.02e-05	187.904	315.02	234.664	114.257	116.929	125.916
ENSG00000085733	CTTN	0.239783	0.0802387	2.98837	0.00280472	0.0103948	16129.2	16471.2	15920.4	18601	19217.3	19476.1
ENSG00000143079	CTTNBP2NL	0.677028	0.11129	6.08347	1.18e-09	1.63e-08	633.893	625.487	567.34	954.79	1003.39	961.263
ENSG00000180891	CUEDC1	0.829991	0.11089	7.48482	7.16e-14	1.54e-12	1147.8	1280.11	1260.02	2353.69	2040.76	2164.12
ENSG00000055130	CUL1	-0.458729	0.117279	-3.91142	9.18e-05	0.000517371	1708.11	1598.77	1565.37	1313.46	1133.31	1097.42
ENSG00000166266	CUL5	0.296271	0.107888	2.74611	0.00603066	0.0200343	1356.08	1372.06	1232.69	1606.55	1720.95	1535.56
ENSG00000119929	CUTC	-0.413225	0.170205	-2.42781	0.0151902	0.0430302	256.953	213.958	205.449	163.934	165.899	177.102
ENSG00000006210	CX3CL1	0.562383	0.212734	2.64359	0.00820312	0.025798	1570.02	1067.97	1295.84	2319.91	1367.17	2120.1
ENSG00000173681	CXorf23	0.472545	0.183355	2.57721	0.00996021	0.0303259	186.772	248.556	182.831	253.352	303.815	301.994
ENSG00000147231	CXorf57	-1.64794	0.261911	-6.29198	3.13e-10	4.69e-09	98.4797	125.644	112.149	34.7738	41.9745	30.7113
ENSG00000171604	CXXC5	0.887394	0.150274	5.90517	3.52e-09	4.55e-08	1498.7	1660.68	1501.28	2339.78	3354.96	2927.81
ENSG00000174151	CYB561D1	0.470271	0.160362	2.93255	0.00336186	0.0121322	295.439	246.735	282.728	407.35	325.802	408.46
ENSG00000166347	CYB5A	0.494528	0.137986	3.5839	0.000338506	0.00165429	1296.08	1704.38	1352.38	2151.01	2071.74	1912.29
ENSG00000103018	CYB5B	-0.850524	0.145782	-5.83424	5.4e-09	6.74e-08	2014.87	1545.05	1915.01	1136.61	938.43	960.239
ENSG00000167740	CYB5D2	-0.721203	0.253848	-2.84108	0.00449604	0.0155649	87.1602	90.1356	98.0123	50.6704	46.9715	69.6122
ENSG00000065615	CYB5R4	0.595111	0.134194	4.43469	9.22e-06	6.51e-05	295.439	277.691	258.225	432.189	412.749	409.484
ENSG00000215883	CYB5RL	-0.616934	0.193029	-3.19607	0.00139312	0.00570061	444.857	549.919	444.825	247.391	388.764	303.018
ENSG00000051523	CYBA	-0.237601	0.0964036	-2.46465	0.0137146	0.0394947	1952.62	1972.97	1927.26	1723.79	1679.98	1560.13
ENSG00000273749	CYFIP1	0.300969	0.108046	2.78556	0.0053435	0.0180734	1974.12	2066.75	2028.1	2246.39	2642.4	2588.96
ENSG00000187954	CYHR1	0.337536	0.116462	2.89825	0.00375252	0.0132928	570.503	646.427	630.483	810.727	746.547	779.042
ENSG00000083799	CYLD	0.585181	0.168279	3.47745	0.000506209	0.00234288	854.623	552.65	668.18	1001.49	1022.38	1086.16
ENSG00000138061	CYP1B1	-1.02161	0.172985	-5.90576	3.51e-09	4.55e-08	2149.58	1514.1	1495.63	816.688	771.531	952.049
ENSG00000111012	CYP27B1	-0.992257	0.352994	-2.81097	0.00493921	0.0169257	47.5419	48.2544	46.1789	30.7997	15.9903	24.569
ENSG00000145476	CYP4V2	-1.01162	0.294748	-3.43216	0.000598796	0.00271511	56.5976	67.3741	62.2001	32.7867	26.9836	32.7587
ENSG00000142871	CYR61	1.15264	0.241415	4.77454	1.8e-06	1.47e-05	21105.2	9271.23	16479.3	37103.7	35303.6	31758.5
ENSG00000197191	CYSRT1	-1.23798	0.31249	-3.96165	7.44e-05	0.000428401	80.3685	75.5683	118.746	31.7932	50.969	33.7824
ENSG00000120306	CYSTM1	0.741147	0.202338	3.66291	0.00024937	0.00126034	192.432	251.287	245.031	293.094	409.751	450.432
ENSG00000108669	CYTH1	0.611613	0.113848	5.37217	7.78e-08	8.14e-07	1453.43	1434.89	1409.87	2379.52	1954.81	2232.71
ENSG00000105443	CYTH2	0.743214	0.124012	5.9931	2.06e-09	2.77e-08	914.617	1045.21	1038.55	1856.92	1547.06	1617.46
ENSG00000146122	DAAM2	-1.11006	0.245846	-4.51526	6.32e-06	4.62e-05	149.418	127.465	160.212	65.5735	50.969	85.9915
ENSG00000136848	DAB2IP	1.01477	0.182149	5.57114	2.53e-08	2.89e-07	678.039	468.887	670.065	1157.47	1074.35	1437.29
ENSG00000134780	DAGLA	0.584802	0.162295	3.60333	0.00031417	0.00154685	381.468	275.87	359.064	541.478	511.689	468.859
ENSG00000164535	DAGLB	0.60523	0.145798	4.15115	3.31e-05	0.000205945	313.55	259.481	325.137	478.885	437.734	448.385
ENSG00000035664	DAPK2	1.59391	0.376794	4.23018	2.34e-05	0.000150858	33.9585	112.897	68.7971	157.972	302.816	193.481
ENSG00000167657	DAPK3	1.11902	0.148333	7.54398	4.56e-14	9.98e-13	930.464	678.294	897.189	1953.29	1720.95	1764.87
ENSG00000115866	DARS	-0.491053	0.103473	-4.7457	2.08e-06	1.69e-05	1876.77	1694.37	1682.23	1230.99	1289.22	1216.17
ENSG00000117593	DARS2	-0.810388	0.162118	-4.99876	5.77e-07	5.19e-06	769.727	1049.76	1015.94	478.885	597.637	541.542
ENSG00000183283	DAZAP2	0.587574	0.0900038	6.52832	6.65e-11	1.06e-09	2956.66	2773.26	2881.94	4145.04	4424.31	4370.21
ENSG00000006634	DBF4	-1.91494	0.150937	-12.687	6.98e-37	7.93e-35	664.455	845.818	753.941	210.63	204.876	185.291
ENSG00000161692	DBF4B	-1.53907	0.214758	-7.16651	7.69e-13	1.53e-11	250.161	400.603	387.337	124.192	115.93	117.727
ENSG00000113758	DBN1	0.865279	0.0898127	9.63426	5.73e-22	2.28e-20	4193.88	4011.49	4268.25	7240.9	7616.37	7865.16
ENSG00000136279	DBNL	0.294034	0.0946569	3.10631	0.00189436	0.00743297	2594.43	2393.6	2582.25	3187.27	3123.1	2969.78
ENSG00000115827	DCAF17	-0.546433	0.156311	-3.4958	0.000472651	0.00220635	393.919	348.707	420.322	297.068	237.856	261.046
ENSG00000164465	DCBLD1	0.90946	0.163586	5.55952	2.71e-08	3.08e-07	984.797	649.159	829.335	1426.72	1600.03	1595.96
ENSG00000057019	DCBLD2	-0.935835	0.152468	-6.1379	8.36e-10	1.17e-08	10557.7	8250.6	9122.68	5657.2	4108.5	4833.95
ENSG00000156136	DCK	-1.82441	0.150189	-12.1474	5.92e-34	5.37e-32	470.892	538.993	477.81	143.069	131.92	145.367
ENSG00000133083	DCLK1	2.15127	0.178928	12.023	2.69e-33	2.32e-31	106.403	106.524	127.227	507.698	429.739	575.324
ENSG00000198924	DCLRE1A	-1.09024	0.1394	-7.82099	5.24e-15	1.26e-13	479.947	461.604	426.919	205.662	226.862	209.86
ENSG00000118655	DCLRE1B	-1.06946	0.212186	-5.04019	4.65e-07	4.25e-06	433.537	254.929	349.64	159.96	162.901	170.959
ENSG00000152457	DCLRE1C	-0.711992	0.163363	-4.35835	1.31e-05	8.93e-05	249.029	291.348	245.973	157.972	167.898	154.58
ENSG00000272886	DCP1A	0.377376	0.136875	2.75707	0.00583214	0.0194709	539.941	587.247	563.571	642.819	826.498	727.857
ENSG00000110063	DCPS	-0.579806	0.133552	-4.34141	1.42e-05	9.56e-05	430.141	450.678	457.077	291.107	323.803	280.496
ENSG00000204843	DCTN1	0.40824	0.105865	3.85625	0.000115139	0.000634916	3205.69	3685.55	3247.6	4236.44	4581.22	4639.45
ENSG00000175203	DCTN2	0.288933	0.116128	2.48806	0.0128441	0.0373927	2386.15	2078.58	2046.01	2453.04	2838.28	2660.62
ENSG00000166847	DCTN5	0.3045	0.0974235	3.12553	0.00177486	0.00701029	1547.38	1484.96	1515.42	1802.28	1977.8	1835.51
ENSG00000179958	DCTPP1	-1.56229	0.194457	-8.03409	9.43e-16	2.45e-14	888.582	571.77	754.883	290.113	223.864	235.453
ENSG00000188215	DCUN1D3	0.624307	0.138791	4.49819	6.85e-06	4.97e-05	311.287	350.528	294.037	505.711	456.723	511.854
ENSG00000130311	DDA1	0.352807	0.145149	2.43066	0.0150712	0.042761	980.27	737.473	853.838	1046.2	1026.38	1209
ENSG00000153904	DDAH1	-0.949444	0.104437	-9.09104	9.81e-20	3.33e-18	6466.84	5862.46	6225.67	3040.23	3480.89	3086.48
ENSG00000213722	DDAH2	0.890347	0.160706	5.54021	3.02e-08	3.41e-07	547.864	769.34	594.671	1102.83	1319.2	1125.06
ENSG00000134574	DDB2	-1.46623	0.190055	-7.71478	1.21e-14	2.83e-13	263.745	211.227	247.858	92.399	89.9454	78.8256
ENSG00000085788	DDHD2	-0.286182	0.113783	-2.51515	0.0118983	0.0351135	672.379	690.13	640.85	562.342	524.681	555.874
ENSG00000197312	DDI2	-0.772441	0.117591	-6.56888	5.07e-11	8.13e-10	1568.88	1614.25	1373.11	901.139	929.436	836.37
ENSG00000165490	DDIAS	-1.763	0.148713	-11.8551	2.03e-32	1.68e-30	1199.87	955.984	1105.47	281.171	353.785	325.539
ENSG00000204580	DDR1	0.998087	0.115303	8.65622	4.88e-18	1.44e-16	6080.84	5338.03	6531.95	11752.6	11352.1	12748.2
ENSG00000162733	DDR2	1.04999	0.323669	3.24403	0.0011785	0.00492064	29.4307	67.3741	41.4667	87.4313	114.93	85.9915
ENSG00000013573	DDX11	-0.665935	0.140803	-4.72956	2.25e-06	1.81e-05	842.172	822.146	893.42	627.916	495.699	488.309
ENSG00000236397	DDX11L2	1.57055	0.329672	4.76399	1.9e-06	1.55e-05	19.2432	25.4929	30.1576	93.3925	70.9569	59.3751
ENSG00000214826	DDX12P	-2.09943	0.315888	-6.64614	3.01e-11	4.88e-10	79.2366	90.1356	105.552	26.8255	21.9866	15.3556
ENSG00000168872	DDX19A	-0.439578	0.154167	-2.85131	0.00435398	0.0151321	421.086	326.856	373.201	287.132	258.843	279.473
ENSG00000123136	DDX39A	-0.670198	0.160848	-4.16665	3.09e-05	0.000194276	949.707	726.548	865.147	621.955	485.705	488.309
ENSG00000198563	DDX39B	0.476777	0.181472	2.62728	0.00860717	0.0268794	1291.56	1642.47	1804.75	2676.59	1798.91	2121.12
ENSG00000145833	DDX46	-0.354145	0.0940509	-3.76546	0.00016624	0.000884327	2583.11	2754.14	2719.84	2178.83	2113.72	2011.59
ENSG00000108654	DDX5	0.454993	0.152453	2.98448	0.00284058	0.0104966	9190.31	7954.7	9130.22	14440.1	9990.93	11585.3
ENSG00000107625	DDX50	-0.390015	0.118467	-3.29219	0.000994119	0.00424307	667.851	606.367	652.159	507.698	494.7	466.811
ENSG00000107201	DDX58	0.998208	0.227086	4.39573	1.1e-05	7.64e-05	392.787	240.362	398.646	740.186	527.68	791.327
ENSG00000181381	DDX60L	0.769839	0.154706	4.97614	6.49e-07	5.8e-06	450.517	391.498	489.119	772.972	648.606	847.631
ENSG00000104325	DECR1	0.869398	0.140047	6.20789	5.37e-10	7.73e-09	564.844	652.801	564.513	1037.25	1238.25	981.737
ENSG00000242612	DECR2	0.449785	0.175049	2.56948	0.0101851	0.030844	189.036	177.54	174.349	289.119	228.861	220.097
ENSG00000140995	DEF8	0.509592	0.119539	4.26298	2.02e-05	0.000131958	611.254	613.651	551.319	889.216	854.481	784.161
ENSG00000124795	DEK	-1.27121	0.105462	-12.0537	1.85e-33	1.62e-31	6822.27	7478.53	6991.86	2919.01	3184.07	2718.97
ENSG00000119522	DENND1A	-0.457978	0.149208	-3.06939	0.00214494	0.00826824	391.655	408.797	359.064	316.939	258.843	268.212
ENSG00000213047	DENND1B	-0.541685	0.169335	-3.19889	0.0013796	0.0056564	412.03	469.798	361.892	311.971	300.817	241.595
ENSG00000105339	DENND3	0.586418	0.114955	5.10128	3.37e-07	3.15e-06	656.532	604.546	675.719	1028.31	953.421	925.433
ENSG00000174839	DENND6A	-2.23526	0.197197	-11.3352	8.79e-30	6.1e-28	649.74	701.055	516.449	137.108	102.937	156.627
ENSG00000139726	DENR	-0.717656	0.122175	-5.874	4.25e-09	5.4e-08	2491.42	2206.05	2390.93	1580.72	1275.23	1453.67
ENSG00000024526	DEPDC1	-2.96939	0.252864	-11.743	7.67e-32	5.99e-30	768.595	1515.01	1301.49	116.244	172.895	168.912
ENSG00000035499	DEPDC1B	-2.56549	0.182205	-14.0802	5.03e-45	9.24e-43	755.011	989.671	1036.67	151.018	183.888	135.13
ENSG00000100418	DESI1	0.412679	0.150287	2.74593	0.00603399	0.0200348	692.754	510.769	592.786	726.276	809.508	852.75
ENSG00000182108	DEXI	0.485636	0.196668	2.46931	0.0135373	0.0390561	134.702	125.644	182.831	216.591	206.874	197.576
ENSG00000160049	DFFA	-0.513234	0.11405	-4.5001	6.79e-06	4.93e-05	2664.61	2328.96	2338.16	1573.76	1789.91	1772.04
ENSG00000062282	DGAT2	-0.765535	0.251299	-3.04632	0.00231665	0.0088591	156.209	107.434	156.443	74.5153	69.9575	102.371
ENSG00000273311	DGCR11	0.649057	0.268385	2.41838	0.0155899	0.0439931	117.723	60.0904	86.7032	118.231	138.916	155.604
ENSG00000070413	DGCR2	0.535621	0.12206	4.38817	1.14e-05	7.88e-05	3111.73	3117.42	3079.85	3845.98	4849.06	4799.15
ENSG00000077044	DGKD	0.553406	0.136775	4.0461	5.21e-05	0.000310603	2051.1	1621.53	1622.86	2840.52	2482.49	2444.62
ENSG00000058866	DGKG	-0.811797	0.274016	-2.96259	0.00305062	0.0111671	307.891	172.988	203.564	158.966	91.9442	138.201
ENSG00000102780	DGKH	-0.336657	0.137881	-2.44165	0.0146201	0.0417275	590.878	673.741	552.262	464.976	521.683	452.479
ENSG00000145214	DGKQ	0.617175	0.205281	3.00648	0.00264291	0.00990674	200.355	234.899	275.188	422.253	276.832	392.081
ENSG00000172893	DHCR7	0.682073	0.198235	3.44073	0.000580138	0.00263912	6208.75	3593.59	5839.27	9395.89	7658.35	8039.19
ENSG00000117682	DHDDS	0.368999	0.137215	2.6892	0.00716242	0.0230945	1100.26	841.266	923.577	1256.83	1143.31	1297.04
ENSG00000228716	DHFR	-2.62305	0.122568	-21.4007	1.32e-101	8.23e-98	1318.72	1369.33	1440.97	222.552	237.856	209.86
ENSG00000102967	DHODH	-0.634373	0.157481	-4.02825	5.62e-05	0.000332461	383.731	327.766	306.288	203.675	224.863	226.24
ENSG00000167536	DHRS13	-0.390508	0.160669	-2.43051	0.0150776	0.0427695	299.967	291.348	253.513	237.455	209.873	196.552
ENSG00000215256	DHRS4-AS1	-0.494282	0.198421	-2.49108	0.0127356	0.0371287	173.189	264.944	229.952	156.979	161.902	156.627
ENSG00000100612	DHRS7	0.648205	0.108318	5.98427	2.17e-09	2.91e-08	1447.77	1323.81	1243.06	2164.92	1997.79	2126.24
ENSG00000073737	DHRS9	-1.00019	0.209838	-4.76648	1.87e-06	1.53e-05	200.355	272.228	201.679	131.147	103.937	102.371
ENSG00000181192	DHTKD1	0.410629	0.153711	2.67144	0.00755276	0.0241106	517.302	645.517	502.313	649.774	805.511	759.592
ENSG00000109606	DHX15	-0.389387	0.119807	-3.25012	0.00115358	0.00483273	3926.74	4024.24	4270.13	3537.99	2888.25	2904.26
ENSG00000005100	DHX33	-0.548804	0.138936	-3.95005	7.81e-05	0.000447438	831.984	670.099	667.238	506.704	504.693	469.882
ENSG00000163214	DHX57	0.429205	0.130676	3.28449	0.00102166	0.00434709	483.343	496.201	509.852	630.896	751.544	623.439
ENSG00000135829	DHX9	-0.274413	0.0961996	-2.85254	0.00433709	0.0150857	5085.86	5188.72	4958.1	4420.25	4276.4	3897.26
ENSG00000147202	DIAPH2	-0.834466	0.214795	-3.88494	0.000102354	0.000569945	444.857	501.664	368.489	256.333	302.816	178.125
ENSG00000139734	DIAPH3	-2.02526	0.156267	-12.9603	2.06e-38	2.57e-36	809.345	777.534	857.608	162.94	229.86	207.813
ENSG00000100697	DICER1	-1.03811	0.13108	-7.9197	2.38e-15	5.91e-14	2212.96	2379.03	1939.51	1178.34	1022.38	979.689
ENSG00000086189	DIMT1	-0.650465	0.196355	-3.3127	0.000923999	0.00398307	544.468	360.543	394.876	317.932	249.848	258.998
ENSG00000066084	DIP2B	0.290261	0.105703	2.74602	0.00603236	0.0200347	3278.13	2850.65	3204.25	3729.74	4025.56	3655.66
ENSG00000166938	DIS3L	-0.888301	0.201957	-4.39847	1.09e-05	7.57e-05	239.974	171.167	198.852	117.237	98.9399	112.608
ENSG00000107984	DKK1	-0.802113	0.280372	-2.86088	0.00422461	0.0147373	590.878	267.676	617.289	271.236	324.803	249.785
ENSG00000231607	DLEU2	-1.56544	0.398268	-3.93062	8.47e-05	0.000481722	33.9585	65.5532	54.6607	13.9095	16.9897	21.4979
ENSG00000080845	DLGAP4	1.21142	0.137167	8.83171	1.03e-18	3.25e-17	1780.56	1759.92	1899.93	3471.42	4631.19	4496.13
ENSG00000126787	DLGAP5	-2.94309	0.25567	-11.5113	1.16e-30	8.56e-29	1104.78	2120.46	1731.24	156.979	275.832	211.908
ENSG00000128917	DLL4	0.796727	0.256835	3.1021	0.00192154	0.0075207	71.3129	122.912	69.7395	155.985	161.902	142.296
ENSG00000178028	DMAP1	0.587447	0.174136	3.37349	0.000742222	0.00327911	658.796	830.341	882.111	1415.79	984.402	1164.98
ENSG00000104936	DMPK	1.55765	0.166346	9.36393	7.68e-21	2.85e-19	306.759	374.2	352.467	835.565	1189.28	1020.64
ENSG00000135164	DMTF1	0.40865	0.107208	3.81173	0.000137997	0.000746797	912.353	997.865	925.462	1321.41	1248.24	1195.69
ENSG00000185800	DMWD	0.642056	0.147614	4.34955	1.36e-05	9.26e-05	318.078	262.213	343.043	468.95	486.704	484.214
ENSG00000104093	DMXL2	-1.12506	0.142104	-7.91716	2.43e-15	6e-14	466.364	538.083	457.077	228.514	223.864	218.05
ENSG00000138346	DNA2	-1.34484	0.200855	-6.69559	2.15e-11	3.55e-10	208.279	218.511	211.103	75.5089	102.937	72.6833
ENSG00000105877	DNAH11	-0.709313	0.282038	-2.51495	0.0119049	0.035122	160.737	363.274	272.361	161.947	191.883	134.106
ENSG00000183914	DNAH2	-1.73229	0.245013	-7.07021	1.55e-12	2.94e-11	307.891	608.188	479.695	133.134	129.921	157.651
ENSG00000039139	DNAH5	1.26687	0.162011	7.81968	5.3e-15	1.28e-13	1096.86	1131.7	1031.96	2177.83	3244.03	2424.14
ENSG00000187726	DNAJB13	1.58244	0.254646	6.21426	5.16e-10	7.44e-09	38.4863	64.6427	49.0061	130.153	173.894	154.58
ENSG00000164031	DNAJB14	0.548791	0.106433	5.15621	2.52e-07	2.43e-06	967.818	904.998	943.368	1390.95	1284.22	1443.43
ENSG00000135924	DNAJB2	0.574949	0.0994525	5.78114	7.42e-09	9.09e-08	1300.61	1288.3	1388.19	2005.95	1879.86	2039.23
ENSG00000105993	DNAJB6	0.453133	0.113522	3.99159	6.56e-05	0.000382144	2880.82	2360.83	2787.7	3584.68	3770.71	3634.17
ENSG00000170464	DNAJC18	0.822156	0.257162	3.19703	0.0013885	0.0056873	71.3129	144.763	116.861	171.882	218.867	200.647
ENSG00000178401	DNAJC22	-0.602498	0.220888	-2.72762	0.00637934	0.0209423	169.793	242.183	185.658	146.05	103.937	144.343
ENSG00000170946	DNAJC24	0.53839	0.207065	2.6001	0.00931964	0.0286887	105.271	86.4938	92.3577	126.179	128.922	156.627
ENSG00000177692	DNAJC28	0.907938	0.347146	2.61543	0.00891144	0.0276157	23.771	20.0301	34.8698	43.7157	55.966	48.1143
ENSG00000102580	DNAJC3	0.431672	0.129375	3.3366	0.00084811	0.00369415	2632.92	2079.49	2335.33	3467.45	3088.12	2947.26
ENSG00000126698	DNAJC8	0.780048	0.138428	5.63505	1.75e-08	2.04e-07	1164.78	1038.84	1424.95	2055.63	2108.72	2066.87
ENSG00000213551	DNAJC9	-1.2266	0.161301	-7.60441	2.86e-14	6.35e-13	1172.7	854.013	982.95	483.853	389.763	411.531
ENSG00000100246	DNAL4	0.849451	0.154789	5.4878	4.07e-08	4.48e-07	213.939	274.049	247.858	402.383	469.715	456.574
ENSG00000013563	DNASE1L1	0.394623	0.134077	2.94325	0.00324784	0.0117651	726.713	711.07	763.365	833.578	980.405	1080.01
ENSG00000105612	DNASE2	0.347095	0.127217	2.72836	0.00636497	0.0209104	622.573	643.696	598.44	736.211	749.545	886.532
ENSG00000197959	DNM3	0.793492	0.197068	4.02649	5.66e-05	0.000334471	489.003	736.563	509.852	1079.98	1119.32	810.777
ENSG00000107554	DNMBP	-0.442928	0.151043	-2.93247	0.00336279	0.0121322	1074.22	1500.44	1177.09	940.88	955.42	865.034
ENSG00000130816	DNMT1	-0.974706	0.104295	-9.34563	9.13e-21	3.38e-19	3574.7	3876.74	3796.09	1840.03	2070.74	1812.99
ENSG00000119772	DNMT3A	0.504299	0.118562	4.25345	2.11e-05	0.000137345	547.864	590.889	569.225	875.307	780.526	767.782
ENSG00000088305	DNMT3B	-0.835221	0.155801	-5.3608	8.29e-08	8.65e-07	287.516	345.065	330.791	183.804	185.887	170.959
ENSG00000101457	DNTTIP1	-0.42731	0.139982	-3.0526	0.00226866	0.00869686	785.574	725.638	742.632	649.774	512.689	512.878
ENSG00000149927	DOC2A	-0.645124	0.249292	-2.58782	0.00965845	0.0295859	127.91	243.093	188.485	130.153	113.931	114.655
ENSG00000088538	DOCK3	1.31513	0.200531	6.55826	5.44e-11	8.69e-10	90.5561	73.7473	65.0274	191.753	189.885	186.315
ENSG00000128512	DOCK4	1.89877	0.269972	7.03323	2.02e-12	3.79e-11	39.6183	26.4034	35.8122	107.302	124.924	145.367
ENSG00000130158	DOCK6	0.709077	0.107867	6.57361	4.91e-11	7.89e-10	799.158	903.177	877.399	1360.15	1396.15	1463.9
ENSG00000088387	DOCK9	-1.00037	0.184284	-5.42844	5.68e-08	6.11e-07	2433.69	4006.94	3011.99	1610.52	1709.96	1405.55
ENSG00000159147	DONSON	-1.35588	0.16424	-8.25548	1.51e-16	4.17e-15	324.87	305.004	312.885	107.302	128.922	132.058
ENSG00000142197	DOPEY2	0.816515	0.13961	5.84855	4.96e-09	6.22e-08	714.261	816.684	692.683	1134.62	1456.12	1326.73
ENSG00000168631	DPCR1	-1.0713	0.425055	-2.52038	0.0117227	0.0346854	28.2988	32.7766	25.4455	15.8966	11.9927	13.3082
ENSG00000011332	DPF1	-1.2607	0.404195	-3.11903	0.00181447	0.00715316	46.41	29.1348	45.2364	20.8643	12.9921	16.3793
ENSG00000154813	DPH3	0.934845	0.153244	6.10036	1.06e-09	1.47e-08	170.925	147.495	163.04	299.055	317.807	301.994
ENSG00000254986	DPP3	0.408975	0.13349	3.06371	0.00218607	0.00841124	1790.75	1360.23	1617.2	2217.58	1968.8	2141.6
ENSG00000142002	DPP9	0.464081	0.155437	2.98566	0.00282966	0.0104717	2372.57	1799.07	2656.7	2953.79	3297	3167.36
ENSG00000173852	DPY19L1	-0.786403	0.156694	-5.01871	5.2e-07	4.72e-06	2222.02	2893.45	2370.2	1665.17	1230.25	1445.48
ENSG00000188641	DPYD	-1.05561	0.270923	-3.89636	9.77e-05	0.000545701	84.8963	137.48	106.494	53.651	59.9636	45.0432
ENSG00000092964	DPYSL2	-0.584716	0.146291	-3.99694	6.42e-05	0.000374837	2244.66	2230.63	2851.78	1841.03	1497.09	1547.85
ENSG00000117505	DR1	-0.802451	0.112537	-7.13053	1e-12	1.96e-11	852.359	803.027	805.774	481.866	450.726	478.072
ENSG00000175550	DRAP1	-0.479339	0.129491	-3.70172	0.000214143	0.00110165	4245.95	3214.84	3947.82	2639.83	2789.31	2752.75
ENSG00000185721	DRG1	-0.341647	0.134759	-2.53524	0.011237	0.033478	834.248	655.532	746.401	582.213	564.657	616.273
ENSG00000136982	DSCC1	-2.05434	0.202499	-10.145	3.49e-24	1.64e-22	558.052	375.11	449.537	115.25	122.925	94.1812
ENSG00000171451	DSEL	-0.791932	0.209194	-3.78564	0.000153316	0.000822932	195.828	136.569	166.809	96.3732	93.9429	97.2523
ENSG00000149636	DSN1	-2.4094	0.144774	-16.6425	3.43e-62	1.53e-59	666.719	607.278	643.677	125.186	122.925	112.608
ENSG00000096696	DSP	1.62875	0.218559	7.45221	9.18e-14	1.97e-12	2167.69	1427.6	2431.46	5067.04	5716.53	7851.85
ENSG00000129480	DTD2	-0.889899	0.179156	-4.96716	6.79e-07	6.04e-06	378.072	301.363	351.525	215.598	156.905	183.244
ENSG00000143476	DTL	-2.29457	0.232672	-9.86182	6.09e-23	2.62e-21	1530.4	837.624	1144.11	283.158	244.851	187.339
ENSG00000134769	DTNA	1.08997	0.379934	2.86884	0.00411984	0.0144143	126.779	44.6126	84.8183	192.746	105.936	244.666
ENSG00000047579	DTNBP1	-0.424662	0.15875	-2.67504	0.00747195	0.0238892	229.786	232.168	216.758	180.824	161.902	162.77
ENSG00000104047	DTWD1	-0.565718	0.188408	-3.00262	0.00267667	0.0100033	148.286	168.435	160.212	103.328	118.928	100.323
ENSG00000178498	DTX3	0.584565	0.173365	3.37188	0.000746565	0.00329432	141.494	151.137	142.306	234.475	189.885	228.287
ENSG00000163840	DTX3L	-0.398405	0.123481	-3.22645	0.00125337	0.00519511	1996.76	2014.85	1773.65	1382.01	1366.17	1641.01
ENSG00000110042	DTX4	0.604688	0.188473	3.20836	0.00133496	0.00550042	496.927	699.234	657.813	738.198	1080.34	1003.23
ENSG00000168393	DTYMK	-1.31588	0.131493	-10.0072	1.42e-23	6.35e-22	536.545	512.59	510.795	202.682	215.869	207.813
ENSG00000167264	DUS2	-0.527449	0.142262	-3.70759	0.000209238	0.00108041	315.814	306.825	314.77	225.533	220.866	203.718
ENSG00000105865	DUS4L	-0.494797	0.166977	-2.96327	0.00304392	0.0111459	256.953	263.123	234.664	203.675	166.899	164.817
ENSG00000120129	DUSP1	1.26135	0.227348	5.54811	2.89e-08	3.27e-07	448.253	223.063	350.582	796.817	743.548	904.959
ENSG00000111266	DUSP16	0.644747	0.134361	4.79861	1.6e-06	1.31e-05	616.913	782.086	622.944	1033.28	1090.34	1040.09
ENSG00000167065	DUSP18	0.699548	0.179708	3.8927	9.91e-05	0.000553496	127.91	108.345	129.112	188.772	189.885	213.955
ENSG00000108861	DUSP3	1.02033	0.182134	5.60209	2.12e-08	2.44e-07	1285.9	782.086	1101.7	1989.06	2082.74	2353.51
ENSG00000120875	DUSP4	0.640353	0.234605	2.7295	0.00634313	0.0208672	786.706	412.439	625.771	977.641	747.546	1116.87
ENSG00000139318	DUSP6	-0.553282	0.223659	-2.47377	0.0133695	0.038679	1172.7	1740.8	1470.18	1210.13	677.588	1100.49
ENSG00000184545	DUSP8	2.31888	0.246281	9.41557	4.71e-21	1.77e-19	37.3544	25.4929	33.9273	165.921	147.91	165.841
ENSG00000128951	DUT	-1.52839	0.140463	-10.8811	1.42e-27	8.49e-26	717.657	743.847	737.919	247.391	290.823	224.192
ENSG00000004975	DVL2	-0.322423	0.128318	-2.51268	0.0119817	0.0352846	700.678	691.04	709.647	584.2	604.633	491.38
ENSG00000161202	DVL3	0.34183	0.126711	2.69771	0.00698187	0.0226157	4957.95	6274.9	5412.35	6911.05	7640.36	6546.62
ENSG00000077380	DYNC1I2	0.489602	0.0984951	4.97083	6.67e-07	5.94e-06	1079.88	1049.76	1059.29	1550.91	1427.13	1498.71
ENSG00000264364	DYNLL2	-0.665377	0.0946287	-7.03146	2.04e-12	3.83e-11	3541.88	3526.22	3764.05	2374.55	2169.68	2285.94
ENSG00000105204	DYRK1B	0.921011	0.190837	4.82617	1.39e-06	1.16e-05	86.0283	109.255	113.091	188.772	209.873	187.339
ENSG00000127334	DYRK2	-0.951236	0.143159	-6.6446	3.04e-11	4.93e-10	619.177	626.397	576.765	361.648	288.825	291.757
ENSG00000010219	DYRK4	-0.700211	0.274052	-2.55503	0.0106177	0.0319325	86.0283	65.5532	63.1425	44.7092	45.9721	40.9484
ENSG00000101412	E2F1	-1.7733	0.193387	-9.16971	4.74e-20	1.65e-18	1271.18	858.565	1035.73	326.874	353.785	244.666
ENSG00000007968	E2F2	-1.775	0.234061	-7.58348	3.36e-14	7.42e-13	281.856	214.869	245.973	83.4572	82.9496	50.1617
ENSG00000165891	E2F7	-2.73467	0.192517	-14.2048	8.55e-46	1.78e-43	751.616	571.77	619.174	78.4895	116.929	96.2286
ENSG00000129173	E2F8	-1.80902	0.177407	-10.197	2.04e-24	9.75e-23	738.032	599.083	636.137	162.94	230.86	168.912
ENSG00000144597	EAF1	0.432162	0.119645	3.61205	0.000303792	0.00150285	697.282	617.293	658.756	866.365	837.491	957.168
ENSG00000147654	EBAG9	-0.382543	0.121456	-3.14964	0.00163469	0.00654138	579.559	571.77	582.419	426.228	424.742	479.096
ENSG00000281649	EBLN3	0.30903	0.12527	2.46692	0.013628	0.0392996	1642.46	2051.27	1756.68	2083.45	2344.58	2326.89
ENSG00000117298	ECE1	0.595549	0.112386	5.29914	1.16e-07	1.18e-06	11570.8	9834.8	9718.3	15482.3	14931.9	16611.7
ENSG00000167969	ECI1	-0.336792	0.136358	-2.46991	0.0135147	0.0389999	356.565	386.946	351.525	306.01	279.83	281.52
ENSG00000143369	ECM1	1.41583	0.290819	4.86842	1.12e-06	9.56e-06	46.41	47.344	52.7758	99.3538	110.933	181.196
ENSG00000114346	ECT2	-1.93451	0.158751	-12.1858	3.7e-34	3.4e-32	2252.58	3292.23	2799.95	715.347	788.521	679.743
ENSG00000134109	EDEM1	0.954996	0.102776	9.29198	1.51e-20	5.5e-19	1567.75	1814.55	1757.62	3262.78	3298	3407.93
ENSG00000088298	EDEM2	0.350497	0.132022	2.65484	0.00793458	0.0250734	388.259	382.394	403.358	449.079	514.687	533.352
ENSG00000116406	EDEM3	-0.718533	0.154489	-4.65104	3.3e-06	2.55e-05	801.421	800.295	814.256	513.659	392.761	562.016
ENSG00000102189	EEA1	-0.58136	0.113029	-5.14348	2.7e-07	2.58e-06	1608.5	1557.8	1525.79	1134.62	947.425	1053.4
ENSG00000124802	EEF1E1	-0.538978	0.165724	-3.25227	0.00114487	0.00480108	260.349	229.436	249.743	189.766	155.905	162.77
ENSG00000140025	EFCAB11	-1.58909	0.273205	-5.81648	6.01e-09	7.45e-08	82.6324	117.449	104.609	31.7932	33.9794	35.8298
ENSG00000115380	EFEMP1	-0.52237	0.125699	-4.15572	3.24e-05	0.00020258	4243.68	4685.23	4358.72	3449.56	3133.1	2668.81
ENSG00000169242	EFNA1	0.315759	0.125797	2.51006	0.012071	0.0354848	534.281	617.293	535.298	654.741	723.561	722.738
ENSG00000099617	EFNA2	1.5034	0.290282	5.17911	2.23e-07	2.17e-06	23.771	28.2243	29.2152	73.5218	85.9478	71.6596
ENSG00000243364	EFNA4	0.751353	0.147127	5.10683	3.28e-07	3.07e-06	216.203	211.227	219.585	383.506	325.802	379.796
ENSG00000184349	EFNA5	-1.34999	0.174881	-7.71947	1.17e-14	2.73e-13	620.309	801.206	558.859	276.203	233.858	267.188
ENSG00000084710	EFR3B	0.333149	0.132835	2.50799	0.012142	0.0356728	579.559	557.202	643.677	769.992	806.51	666.434
ENSG00000135766	EGLN1	-0.438856	0.109203	-4.01871	5.85e-05	0.000344404	1143.27	1188.15	1286.41	932.932	861.477	875.271
ENSG00000129521	EGLN3	-1.62626	0.221512	-7.34165	2.11e-13	4.42e-12	500.322	654.622	388.279	195.727	162.901	141.272
ENSG00000135373	EHF	0.537053	0.219036	2.45189	0.0142109	0.0407082	293.175	299.542	447.652	494.782	401.756	614.225
ENSG00000086232	EIF2AK1	0.540239	0.0927828	5.82262	5.79e-09	7.21e-08	2586.51	2784.19	2795.24	3824.13	4091.52	3961.75
ENSG00000055332	EIF2AK2	-0.517549	0.0922804	-5.60843	2.04e-08	2.37e-07	2133.73	2201.49	2095.01	1462.49	1538.07	1491.54
ENSG00000172071	EIF2AK3	0.718274	0.124362	5.77567	7.66e-09	9.35e-08	631.629	521.694	540.01	922.003	959.417	900.864
ENSG00000106263	EIF3B	-0.308205	0.123324	-2.49915	0.0124491	0.0364207	4648.92	3936.83	4250.34	3875.79	3225.04	3264.61
ENSG00000100353	EIF3D	-0.321638	0.127227	-2.52807	0.0114691	0.0340398	5217.16	4111.64	4575.48	3974.15	3406.93	3742.68
ENSG00000084623	EIF3I	0.895811	0.12948	6.91854	4.56e-12	8.17e-11	1972.99	1608.78	2112.92	3429.69	3687.76	3476.52
ENSG00000104131	EIF3J	-0.572012	0.160031	-3.57437	0.000351067	0.00170766	1635.67	1189.06	1362.75	1076	838.491	900.864
ENSG00000161960	EIF4A1	0.736558	0.295096	2.49599	0.0125606	0.0367126	81.5005	81.031	84.8183	203.675	103.937	104.418
ENSG00000110321	EIF4G2	0.285775	0.0954591	2.9937	0.0027562	0.0102393	14219.6	12751	13416.4	16523.5	17132.6	15575.7
ENSG00000066044	ELAVL1	-0.506635	0.0975347	-5.19441	2.05e-07	2.01e-06	1979.78	1823.65	1964.02	1376.05	1370.17	1312.39
ENSG00000166897	ELFN2	-0.638568	0.268924	-2.37453	0.0175711	0.0485644	125.647	96.5089	129.112	86.4378	50.969	88.039
ENSG00000111145	ELK3	-0.604142	0.109693	-5.50759	3.64e-08	4.04e-07	3179.65	3056.42	3173.15	2051.66	1872.86	2265.47
ENSG00000158711	ELK4	-1.10797	0.113298	-9.77923	1.38e-22	5.84e-21	1946.96	2049.45	1767.05	942.867	845.487	885.508
ENSG00000179387	ELMOD2	0.628618	0.127018	4.94904	7.46e-07	6.58e-06	458.44	390.588	403.358	615	665.596	653.126
ENSG00000156030	ELMSAN1	-0.374883	0.118505	-3.16344	0.00155917	0.00627331	1289.29	1361.14	1453.22	1018.38	985.402	1161.91
ENSG00000170522	ELOVL6	-1.26566	0.223874	-5.65346	1.57e-08	1.85e-07	761.803	410.618	586.189	272.229	220.866	237.5
ENSG00000134014	ELP3	-0.323028	0.127876	-2.5261	0.0115338	0.0342151	486.739	491.649	502.313	431.195	375.772	376.725
ENSG00000170291	ELP5	-0.445352	0.143742	-3.09827	0.00194657	0.0076139	445.989	365.095	433.516	300.048	296.82	316.326
ENSG00000163832	ELP6	-0.516572	0.157405	-3.2818	0.00103147	0.00437694	232.05	219.421	234.664	160.953	164.9	153.556
ENSG00000180385	EMC3-AS1	-1.70486	0.2092	-8.14944	3.66e-16	9.77e-15	202.619	175.719	196.025	60.6058	49.9697	65.5174
ENSG00000131148	EMC8	-0.717981	0.166565	-4.31051	1.63e-05	0.000108594	560.316	416.081	521.162	338.796	274.833	295.852
ENSG00000154920	EME1	-2.14931	0.170943	-12.5733	2.96e-36	3.22e-34	354.301	362.364	407.128	81.4701	80.9508	91.1101
ENSG00000125746	EML2	0.371155	0.123735	2.99959	0.00270344	0.0100802	413.162	466.156	427.861	542.472	590.641	558.945
ENSG00000214595	EML6	-1.8416	0.311843	-5.90555	3.51e-09	4.55e-08	119.987	231.257	130.055	53.651	42.9739	37.8772
ENSG00000134531	EMP1	-0.567163	0.182017	-3.11598	0.00183332	0.0072093	1725.09	2847.92	2207.16	1516.14	1656.99	1404.53
ENSG00000142227	EMP3	-0.577607	0.241834	-2.38845	0.0169198	0.047108	158.473	106.524	155.5	112.27	85.9478	82.9204
ENSG00000106991	ENG	-1.6334	0.430435	-3.79477	0.000147779	0.000795601	96.2158	354.169	149.846	51.664	92.9436	49.138
ENSG00000074800	ENO1	-0.319704	0.0937009	-3.41196	0.000644973	0.00289612	54990.2	56601.5	55349.6	46416.1	46230.9	41112.1
ENSG00000145293	ENOPH1	-0.313526	0.131509	-2.38406	0.0171229	0.0475636	1405.88	1179.96	1227.04	1058.12	1102.33	905.982
ENSG00000132199	ENOSF1	-0.510905	0.201145	-2.53999	0.0110857	0.0330824	298.835	432.469	397.704	322.9	232.859	237.5
ENSG00000143420	ENSA	-0.285055	0.0933995	-3.05199	0.00227326	0.00871184	2293.33	2280.71	2221.3	1826.12	1950.82	1799.68
ENSG00000197586	ENTPD6	0.28653	0.103421	2.77051	0.00559678	0.0187927	2188.06	2186.93	2001.71	2445.1	2760.32	2571.56
ENSG00000116016	EPAS1	0.550394	0.146048	3.76859	0.000164172	0.000874816	2200.51	2834.27	2350.41	3200.18	4112.5	3505.18
ENSG00000159023	EPB41	0.648508	0.139556	4.64694	3.37e-06	2.6e-05	2141.65	2552.02	2108.21	3129.64	4049.54	3484.71
ENSG00000079819	EPB41L2	-1.02033	0.132576	-7.69618	1.4e-14	3.24e-13	493.531	457.962	508.91	244.41	237.856	237.5
ENSG00000095203	EPB41L4B	-1.16968	0.122565	-9.5433	1.38e-21	5.46e-20	962.158	1098.93	1008.4	442.124	432.737	490.357
ENSG00000115109	EPB41L5	0.333699	0.137307	2.43031	0.0150857	0.0427829	603.33	518.052	609.75	792.843	649.605	738.094
ENSG00000120616	EPC1	0.420422	0.133884	3.14019	0.00168836	0.00671101	474.288	457.962	401.473	645.799	567.655	570.206
ENSG00000086289	EPDR1	-0.669302	0.138686	-4.82601	1.39e-06	1.16e-05	436.933	418.812	416.552	240.436	272.834	286.638
ENSG00000146904	EPHA1	0.314474	0.127701	2.46259	0.0137938	0.0396679	662.191	752.041	728.495	985.589	816.504	864.01
ENSG00000183317	EPHA10	0.43592	0.170297	2.55976	0.0104746	0.0315676	684.83	551.739	585.246	963.732	660.599	838.418
ENSG00000116106	EPHA4	0.783968	0.22315	3.51318	0.000442778	0.00209269	285.252	159.331	251.628	447.092	343.791	405.389
ENSG00000133216	EPHB2	-0.421829	0.175976	-2.39709	0.016526	0.0461968	3581.49	2322.59	3402.16	2406.35	2051.75	2487.61
ENSG00000182580	EPHB3	1.30703	0.137189	9.52725	1.62e-21	6.33e-20	767.463	657.353	884.938	1830.1	2007.78	1876.46
ENSG00000196411	EPHB4	0.904312	0.118595	7.62523	2.44e-14	5.46e-13	2342.01	2718.64	2580.36	4451.05	5294.78	4558.58
ENSG00000049283	EPN3	-0.477013	0.160181	-2.97796	0.00290177	0.0106848	378.072	455.231	379.798	250.371	312.81	309.16
ENSG00000187266	EPOR	0.791987	0.252334	3.13864	0.00169731	0.00674017	79.2366	157.51	120.631	181.817	233.858	205.765
ENSG00000261150	EPPK1	2.33087	0.173738	13.416	4.87e-41	7e-39	273.932	326.856	434.458	1612.51	1869.86	1734.16
ENSG00000151491	EPS8	-1.03344	0.162659	-6.35342	2.11e-10	3.19e-09	1838.29	2553.84	2384.34	1003.47	1277.22	1030.87
ENSG00000131037	EPS8L1	0.511635	0.182329	2.80611	0.00501436	0.017141	511.642	506.216	669.122	900.145	634.615	871.176
ENSG00000177106	EPS8L2	0.414873	0.117852	3.52028	0.000431095	0.0020452	4614.96	4770.82	5540.52	7158.44	6549.02	6193.44
ENSG00000138018	EPT1	-0.773276	0.181601	-4.25811	2.06e-05	0.000134653	1128.56	916.834	873.629	710.379	485.705	510.831
ENSG00000141736	ERBB2	0.821613	0.159974	5.13592	2.81e-07	2.67e-06	3172.86	4491.3	4303.12	6133.11	7406.5	7615.37
ENSG00000082805	ERC1	-0.401493	0.160188	-2.50638	0.0121973	0.0357872	1128.56	1351.12	968.814	804.765	989.399	816.92
ENSG00000012061	ERCC1	0.424933	0.173012	2.45608	0.014046	0.0403098	385.995	519.873	374.143	522.601	647.607	549.732
ENSG00000163161	ERCC3	0.390613	0.152051	2.56896	0.0102003	0.0308826	647.476	520.784	664.41	909.087	735.553	756.521
ENSG00000186871	ERCC6L	-2.77003	0.164825	-16.8059	2.21e-63	1.15e-60	567.108	618.203	637.08	86.4378	102.937	77.8019
ENSG00000178752	ERFE	-1.56888	0.246822	-6.35633	2.07e-10	3.15e-09	138.098	213.958	150.788	58.6187	56.9654	54.2566
ENSG00000087502	ERGIC2	-0.420053	0.100419	-4.18301	2.88e-05	0.000182086	1968.46	1823.65	1806.63	1329.35	1431.13	1422.96
ENSG00000125991	ERGIC3	0.265643	0.0946862	2.80551	0.00502373	0.0171542	1893.75	1839.13	1999.83	2247.38	2272.62	2371.93
ENSG00000100632	ERH	-0.249852	0.102011	-2.44926	0.014315	0.040972	1366.27	1285.57	1335.42	1083.95	1180.28	1088.2
ENSG00000104626	ERI1	-1.034	0.14667	-7.0498	1.79e-12	3.38e-11	401.843	460.693	405.243	206.656	192.883	220.097
ENSG00000196678	ERI2	-0.579923	0.168339	-3.44498	0.000571109	0.00260373	266.009	356.901	323.252	214.604	221.865	197.576
ENSG00000280303	ERICD	1.28852	0.286965	4.49017	7.12e-06	5.14e-05	36.2224	39.1498	31.1001	107.302	77.9527	74.7308
ENSG00000068912	ERLEC1	0.354369	0.141573	2.50308	0.0123117	0.036078	956.499	756.593	891.535	1140.58	981.404	1205.93
ENSG00000107566	ERLIN1	-0.9274	0.113449	-8.17456	2.97e-16	8e-15	1281.37	1128.06	1185.57	655.735	633.615	599.893
ENSG00000197930	ERO1A	0.3641	0.149866	2.4295	0.0151195	0.042869	13809.8	9343.15	11439.2	14915	14316.3	15288.1
ENSG00000089248	ERP29	-0.403022	0.116208	-3.46812	0.000524114	0.00241502	2804.97	3281.3	3126.03	2112.26	2401.54	2454.85
ENSG00000023318	ERP44	0.300761	0.125364	2.39909	0.0164358	0.0459753	861.415	706.518	835.932	942.867	980.405	1035.99
ENSG00000116285	ERRFI1	0.905516	0.111631	8.11167	4.99e-16	1.32e-14	14002.2	16063.3	13639.7	28882.1	27690.2	25298.9
ENSG00000149564	ESAM	-1.28605	0.391819	-3.28225	0.00102982	0.0043729	61.1254	40.9707	57.488	15.8966	32.98	16.3793
ENSG00000171320	ESCO2	-2.63021	0.203382	-12.9324	2.96e-38	3.62e-36	288.648	255.84	271.419	42.7221	47.9709	40.9484
ENSG00000135476	ESPL1	-3.08402	0.252067	-12.2349	2.02e-34	1.96e-32	739.164	1486.78	984.835	113.263	151.908	113.632
ENSG00000187017	ESPN	-0.503866	0.171124	-2.94446	0.00323521	0.0117227	313.55	446.126	401.473	264.281	291.823	264.117
ENSG00000091831	ESR1	-1.1439	0.443906	-2.5769	0.00996896	0.0303364	20.3751	32.7766	32.9849	13.9095	12.9921	12.2845
ENSG00000173153	ESRRA	0.343846	0.138167	2.48862	0.012824	0.0373574	650.872	549.008	536.24	801.785	727.558	671.553
ENSG00000105379	ETFB	-0.504716	0.166115	-3.03835	0.00237879	0.00906071	296.571	369.647	304.404	203.675	249.848	231.358
ENSG00000157557	ETS2	0.671599	0.133903	5.01556	5.29e-07	4.79e-06	874.998	947.79	807.659	1368.1	1574.04	1247.9
ENSG00000175832	ETV4	-0.661823	0.187793	-3.52421	0.000424749	0.00201761	380.336	516.231	497.601	351.712	247.849	282.544
ENSG00000244405	ETV5	-1.07237	0.183069	-5.85775	4.69e-09	5.9e-08	978.006	1315.62	1013.11	592.148	411.75	569.182
ENSG00000115363	EVA1A	-0.487356	0.14702	-3.3149	0.000916768	0.00395463	691.622	532.62	687.971	470.937	445.729	446.337
ENSG00000142459	EVI5L	0.370322	0.143695	2.57714	0.00996206	0.0303259	458.44	550.829	494.774	565.323	685.584	695.098
ENSG00000167880	EVPL	0.467342	0.141503	3.30271	0.000957544	0.00410362	3454.71	4435.77	4498.2	5143.54	6263.2	5724.58
ENSG00000081177	EXD2	0.45824	0.131164	3.49364	0.000476474	0.0022222	352.037	340.512	368.489	450.073	485.705	522.092
ENSG00000174371	EXO1	-2.30672	0.18908	-12.1997	3.12e-34	2.91e-32	1333.44	954.163	1042.32	228.514	264.839	179.149
ENSG00000164002	EXO5	-0.572496	0.142119	-4.02829	5.62e-05	0.000332461	409.766	354.169	385.452	269.249	240.854	262.069
ENSG00000090989	EXOC1	0.463928	0.104942	4.42083	9.83e-06	6.91e-05	773.123	818.505	788.81	1142.57	1047.36	1094.34
ENSG00000112685	EXOC2	0.419453	0.11854	3.53848	0.000402432	0.00192973	598.802	555.381	583.362	753.102	732.555	837.394
ENSG00000070367	EXOC5	0.561279	0.101394	5.53562	3.1e-08	3.5e-07	1831.5	1883.74	2062.97	2799.79	2973.19	2754.8
ENSG00000182473	EXOC7	0.468455	0.0910418	5.14549	2.67e-07	2.55e-06	2278.62	2435.48	2404.13	3285.63	3184.07	3381.31
ENSG00000130713	EXOSC2	-0.584603	0.155552	-3.75825	0.000171107	0.000907129	371.28	423.364	346.813	270.242	264.839	226.24
ENSG00000107371	EXOSC3	-0.678081	0.172886	-3.92212	8.78e-05	0.000496711	264.877	214.869	230.894	138.102	159.903	145.367
ENSG00000077348	EXOSC5	-0.467725	0.16459	-2.84175	0.00448663	0.0155367	242.238	234.899	213.931	179.83	167.898	151.509
ENSG00000223496	EXOSC6	-0.458679	0.15136	-3.03038	0.00244247	0.00924972	400.711	332.318	389.222	293.094	273.834	248.761
ENSG00000120699	EXOSC8	-0.885695	0.140457	-6.30582	2.87e-10	4.31e-09	379.204	435.2	425.034	222.552	229.86	219.074
ENSG00000123737	EXOSC9	-0.41798	0.164061	-2.5477	0.0108435	0.0324527	618.045	458.872	493.831	425.234	402.755	346.014
ENSG00000110723	EXPH5	-0.677628	0.164317	-4.12389	3.73e-05	0.000229741	1418.33	2103.17	1599.3	1123.69	1102.33	976.618
ENSG00000012232	EXTL3	0.436847	0.0941842	4.63822	3.51e-06	2.71e-05	2063.55	2110.45	2092.19	2990.55	2787.31	2704.64
ENSG00000188107	EYS	-1.13443	0.373519	-3.03714	0.00238834	0.00908878	70.181	38.2394	49.0061	29.8061	18.9885	22.5216
ENSG00000108799	EZH1	0.608933	0.146142	4.16671	3.09e-05	0.000194276	212.807	252.198	234.664	335.816	373.773	359.322
ENSG00000106462	EZH2	-0.761205	0.119047	-6.39413	1.61e-10	2.49e-09	1798.67	1812.73	1825.48	1051.16	1198.27	958.192
ENSG00000158769	F11R	0.336514	0.112022	3.004	0.0026646	0.00997753	2276.35	2682.22	2596.38	2988.56	3358.96	3195
ENSG00000198734	F5	-1.71744	0.331144	-5.18637	2.14e-07	2.09e-06	131.306	208.496	89.5305	48.6833	37.9769	44.0195
ENSG00000185010	F8	-0.774706	0.27027	-2.86641	0.00415151	0.014521	110.931	150.226	99.8971	51.664	83.949	75.7545
ENSG00000131944	FAAP24	-1.15687	0.239148	-4.83745	1.32e-06	1.1e-05	97.3478	102.882	99.8971	46.6963	45.9721	41.9721
ENSG00000168040	FADD	-0.28353	0.105512	-2.68718	0.00720588	0.0231928	1481.72	1370.24	1506.94	1157.47	1264.23	1158.84
ENSG00000149485	FADS1	-0.442533	0.120329	-3.67768	0.000235365	0.00119703	2433.69	2721.37	2432.4	1794.33	2078.74	1710.62
ENSG00000134824	FADS2	-0.75228	0.13895	-5.41401	6.16e-08	6.56e-07	604.462	514.411	566.398	340.783	356.783	301.994
ENSG00000221968	FADS3	1.90199	0.199579	9.53	1.57e-21	6.18e-20	190.168	225.794	262.937	891.203	645.608	1004.26
ENSG00000185104	FAF1	-0.578437	0.131295	-4.40562	1.05e-05	7.34e-05	1430.79	1366.6	1244	864.378	1023.38	817.943
ENSG00000103876	FAH	-0.499202	0.148591	-3.35957	0.000780631	0.0034265	312.419	338.692	324.195	222.552	254.845	212.931
ENSG00000162636	FAM102B	-1.73624	0.3137	-5.53473	3.12e-08	3.51e-07	237.71	466.156	288.382	81.4701	144.912	71.6596
ENSG00000145569	FAM105A	0.312751	0.108713	2.87685	0.00401661	0.0141135	868.207	844.908	778.444	1013.41	1005.39	1074.89
ENSG00000065809	FAM107B	-0.419485	0.151896	-2.76166	0.00575078	0.0192375	3154.75	4352	3076.08	2638.84	2654.39	2620.69
ENSG00000198324	FAM109A	0.893512	0.164158	5.44299	5.24e-08	5.66e-07	150.55	132.017	146.076	284.152	244.851	266.164
ENSG00000166801	FAM111A	-0.968457	0.103869	-9.32384	1.12e-20	4.11e-19	2229.94	2364.47	2410.73	1271.73	1122.32	1186.48
ENSG00000189057	FAM111B	-2.33057	0.188464	-12.3662	3.98e-35	4.02e-33	2560.47	1628.81	2108.21	404.37	484.706	362.393
ENSG00000197712	FAM114A1	0.897813	0.172257	5.21204	1.87e-07	1.84e-06	2490.29	2983.58	2386.22	3749.61	5654.57	5242.41
ENSG00000121104	FAM117A	0.448141	0.16394	2.73357	0.00626518	0.0206543	175.452	174.809	204.506	228.514	264.839	264.117
ENSG00000197798	FAM118B	0.581462	0.178377	3.25974	0.00111515	0.00468904	159.605	124.733	161.155	235.468	211.871	218.05
ENSG00000188938	FAM120AOS	-0.394218	0.129804	-3.03703	0.00238921	0.00908932	656.532	621.845	648.389	535.517	434.736	495.475
ENSG00000112584	FAM120B	0.322879	0.134726	2.39656	0.0165497	0.0462421	467.496	487.097	438.228	513.659	621.622	607.059
ENSG00000184083	FAM120C	-0.763886	0.206452	-3.70006	0.000215545	0.00110749	176.584	137.48	158.328	80.4765	97.9405	99.2998
ENSG00000156504	FAM122B	-0.661682	0.109922	-6.01954	1.75e-09	2.37e-08	1051.58	1137.17	1150.7	712.366	666.595	732.976
ENSG00000155744	FAM126B	-0.488956	0.134523	-3.63473	0.000278273	0.00138814	445.989	427.006	392.049	289.119	314.809	296.876
ENSG00000203950	FAM127B	0.366938	0.104539	3.51006	0.000448002	0.00211259	1270.05	1346.57	1397.62	1627.41	1817.9	1733.14
ENSG00000136830	FAM129B	0.52173	0.126586	4.12156	3.76e-05	0.000231855	7630.48	9246.64	8330.1	11852.9	13456.8	10882
ENSG00000234545	FAM133B	-0.455188	0.153872	-2.95822	0.00309418	0.0112836	290.911	250.377	268.591	207.649	192.883	189.386
ENSG00000141699	FAM134C	0.464139	0.10872	4.26913	1.96e-05	0.000128776	1241.75	1374.8	1356.15	1696.96	1852.87	1932.76
ENSG00000035141	FAM136A	-0.464197	0.182107	-2.54904	0.010802	0.0323688	1427.39	964.178	1147.87	1007.45	728.558	828.181
ENSG00000031003	FAM13B	-0.391403	0.153831	-2.54437	0.0109474	0.0327245	668.983	581.785	588.074	551.413	430.738	418.697
ENSG00000164142	FAM160A1	0.338877	0.136448	2.48356	0.0130077	0.037781	588.615	682.846	572.053	737.205	864.475	730.928
ENSG00000051009	FAM160A2	0.371149	0.134363	2.76228	0.00573998	0.0192065	288.648	317.751	331.734	405.363	388.764	420.744
ENSG00000170264	FAM161A	-0.746391	0.233082	-3.20227	0.00136351	0.00560144	184.508	253.108	181.888	107.302	156.905	105.442
ENSG00000154319	FAM167A	-0.705492	0.272828	-2.58584	0.00971409	0.02972	268.272	545.366	432.573	193.74	330.799	240.572
ENSG00000054965	FAM168A	0.671072	0.179324	3.74224	0.000182387	0.000958396	2166.55	2837	2283.5	3012.41	4658.17	3934.11
ENSG00000161682	FAM171A2	1.8053	0.24559	7.35085	1.97e-13	4.13e-12	73.5768	130.196	101.782	270.242	389.763	412.555
ENSG00000113391	FAM172A	0.503287	0.135623	3.71094	0.000206495	0.00106801	365.62	449.768	406.186	565.323	614.627	553.827
ENSG00000174132	FAM174A	1.16282	0.177789	6.54043	6.13e-11	9.77e-10	318.078	207.585	279.9	638.845	549.666	611.154
ENSG00000148481	FAM188A	0.504537	0.146881	3.43501	0.000592533	0.00268866	253.557	263.123	225.24	377.544	333.797	340.895
ENSG00000135063	FAM189A2	1.86135	0.185978	10.0084	1.4e-23	6.29e-22	95.0839	81.031	91.4153	360.654	278.831	330.658
ENSG00000172775	FAM192A	-0.392859	0.0932027	-4.2151	2.5e-05	0.000160386	1551.91	1532.31	1550.29	1167.41	1202.27	1159.86
ENSG00000146067	FAM193B	0.770434	0.132467	5.81605	6.03e-09	7.45e-08	389.391	468.887	461.789	797.811	752.543	704.312
ENSG00000204860	FAM201A	-0.902477	0.276815	-3.26022	0.00111326	0.00468424	106.403	96.5089	75.3941	50.6704	59.9636	37.8772
ENSG00000163946	FAM208A	-0.506278	0.119649	-4.23137	2.32e-05	0.000150216	1171.57	1372.06	1232.69	848.481	955.42	855.821
ENSG00000108950	FAM20A	-1.9926	0.432668	-4.60537	4.12e-06	3.14e-05	56.5976	171.167	80.1062	18.8772	24.9848	33.7824
ENSG00000157870	FAM213B	-0.597333	0.135461	-4.40963	1.04e-05	7.24e-05	755.011	670.099	674.777	499.749	479.709	407.436
ENSG00000005238	FAM214B	2.20446	0.119006	18.524	1.32e-76	1.27e-73	816.137	774.802	896.247	3446.58	4008.57	4008.84
ENSG00000204856	FAM216A	-1.36772	0.16592	-8.24324	1.68e-16	4.59e-15	407.502	381.483	385.452	170.888	158.903	124.892
ENSG00000196227	FAM217B	-0.370477	0.122461	-3.02527	0.00248415	0.00938764	1324.38	1076.17	1194.05	966.712	923.439	888.579
ENSG00000172661	FAM21C	-0.433359	0.177918	-2.43572	0.0148623	0.0422566	200.355	233.078	210.161	180.824	156.905	139.224
ENSG00000173065	FAM222B	1.02903	0.166012	6.19855	5.7e-10	8.15e-09	2494.82	2294.36	2313.66	3649.26	5592.6	5251.63
ENSG00000184949	FAM227A	1.14035	0.311441	3.66152	0.00025072	0.00126537	21.5071	38.2394	33.9273	60.6058	70.9569	76.7782
ENSG00000084444	FAM234B	0.895683	0.189683	4.72199	2.34e-06	1.87e-05	169.793	228.526	168.694	307.997	405.754	342.942
ENSG00000122376	FAM35A	-0.443539	0.157047	-2.82424	0.00473933	0.0163033	650.872	508.948	479.695	423.247	396.759	383.891
ENSG00000196937	FAM3C	-1.76817	0.182537	-9.68662	3.44e-22	1.4e-20	1851.87	2450.96	1633.22	664.677	492.701	585.561
ENSG00000174028	FAM3C2	-1.47342	0.178258	-8.26568	1.39e-16	3.84e-15	489.003	581.785	474.04	187.779	150.908	218.05
ENSG00000158246	FAM46B	-0.7356	0.296871	-2.47785	0.0132177	0.0382932	87.1602	54.6277	98.0123	47.6898	49.9697	46.0669
ENSG00000197872	FAM49A	1.36589	0.362026	3.77289	0.000161367	0.000861702	50.9378	17.2988	53.7183	102.334	107.934	102.371
ENSG00000120709	FAM53C	0.24878	0.102107	2.43647	0.0148316	0.042211	1227.04	1210	1186.51	1419.77	1360.17	1525.33
ENSG00000139146	FAM60A	0.356265	0.125569	2.8372	0.0045511	0.0157251	1186.28	1336.56	1104.52	1626.42	1613.02	1404.53
ENSG00000143409	FAM63A	0.569777	0.162475	3.50685	0.000453447	0.00213424	202.619	259.481	217.7	335.816	365.778	309.16
ENSG00000129195	FAM64A	-2.74362	0.250481	-10.9534	6.4e-28	3.88e-26	238.842	405.155	310.058	48.6833	51.9684	41.9721
ENSG00000154511	FAM69A	0.635184	0.170117	3.73381	0.000188601	0.000988392	200.355	219.421	191.312	267.262	356.783	325.539
ENSG00000196550	FAM72A	-2.19918	0.390978	-5.62484	1.86e-08	2.16e-07	49.8058	89.2252	99.8971	16.8901	22.986	12.2845
ENSG00000126882	FAM78A	0.906984	0.317146	2.85983	0.00423871	0.0147805	27.1668	56.4486	49.0061	66.567	90.9448	93.1575
ENSG00000147689	FAM83A	-0.901376	0.134594	-6.697	2.13e-11	3.52e-10	5479.78	7058.8	5994.77	3183.29	3665.77	3074.2
ENSG00000101447	FAM83D	-2.94534	0.273893	-10.7536	5.7e-27	3.22e-25	487.871	924.118	816.141	72.5282	130.92	85.9915
ENSG00000188522	FAM83G	0.361714	0.11711	3.08866	0.00201059	0.00783734	829.72	729.279	792.58	971.68	965.414	1083.08
ENSG00000180921	FAM83H	0.308152	0.0918528	3.35484	0.000794108	0.00348199	5445.82	4945.62	5463.24	6429.18	6537.03	6662.3
ENSG00000158483	FAM86C1	-0.530418	0.166265	-3.1902	0.00142174	0.00580349	272.8	225.794	268.591	190.759	174.894	164.817
ENSG00000171084	FAM86JP	-0.990889	0.300501	-3.29746	0.00097564	0.00417259	70.181	61.9114	65.9698	25.832	41.9745	31.735
ENSG00000176973	FAM89B	1.06819	0.1824	5.85628	4.73e-09	5.95e-08	174.32	220.332	187.543	343.764	480.708	398.223
ENSG00000166797	FAM96A	-0.41068	0.131687	-3.11861	0.00181709	0.00716122	440.329	422.454	404.301	324.887	330.799	296.876
ENSG00000166595	FAM96B	0.879436	0.113246	7.76572	8.12e-15	1.92e-13	439.197	403.334	431.631	780.921	781.525	780.066
ENSG00000198690	FAN1	-0.392843	0.148477	-2.64582	0.00814939	0.0256484	292.043	267.676	302.519	211.624	231.859	212.931
ENSG00000187741	FANCA	-2.14084	0.141457	-15.1342	9.63e-52	2.51e-49	1211.19	1417.59	1282.64	286.139	337.795	263.093
ENSG00000181544	FANCB	-2.05121	0.330556	-6.20532	5.46e-10	7.84e-09	67.9171	67.3741	68.7971	16.8901	17.9891	14.3319
ENSG00000158169	FANCC	-0.688755	0.162618	-4.23542	2.28e-05	0.000147809	295.439	247.645	296.864	184.798	169.897	165.841
ENSG00000144554	FANCD2	-2.35625	0.172816	-13.6345	2.5e-42	3.9e-40	767.463	978.746	920.75	182.811	197.88	140.248
ENSG00000112039	FANCE	-0.667527	0.211635	-3.15414	0.00160974	0.00646636	158.473	137.48	157.385	110.283	97.9405	76.7782
ENSG00000221829	FANCG	-1.46484	0.128412	-11.4074	3.84e-30	2.76e-28	946.311	826.699	916.038	329.854	343.791	299.947
ENSG00000140525	FANCI	-2.40123	0.145573	-16.495	3.99e-61	1.66e-58	1266.65	1356.59	1244	249.378	279.83	202.694
ENSG00000115392	FANCL	-0.752696	0.185908	-4.04875	5.15e-05	0.000307546	273.932	359.632	331.734	178.837	226.862	167.888
ENSG00000187790	FANCM	-1.31025	0.145634	-8.99687	2.32e-19	7.7e-18	373.544	378.752	404.301	155.985	150.908	159.699
ENSG00000197601	FAR1	-0.30993	0.111079	-2.79018	0.0052678	0.0178415	1343.63	1218.2	1207.25	1081.96	979.405	977.642
ENSG00000006607	FARP2	-0.90396	0.11888	-7.604	2.87e-14	6.36e-13	923.672	887.7	807.659	478.885	471.714	448.385
ENSG00000116120	FARSB	-0.785604	0.158729	-4.94934	7.45e-07	6.57e-06	1262.13	896.804	1086.62	692.496	614.627	574.301
ENSG00000164896	FASTK	0.26717	0.110993	2.40709	0.0160801	0.0451522	1162.51	1137.17	1198.77	1532.04	1305.21	1372.79
ENSG00000083857	FAT1	0.652576	0.178267	3.66067	0.000251554	0.00126801	3239.64	3980.54	2994.09	4785.87	6710.92	4560.62
ENSG00000086570	FAT2	0.91464	0.313549	2.91705	0.00353358	0.0126367	56.5976	103.793	49.9486	101.341	138.916	157.651
ENSG00000146267	FAXC	0.510614	0.187133	2.72862	0.00636007	0.020901	127.91	164.793	155.5	199.701	243.852	196.552
ENSG00000105202	FBL	-0.370018	0.116248	-3.18301	0.00145751	0.0059253	2179.01	2003.92	1937.63	1600.59	1706.96	1427.05
ENSG00000165140	FBP1	-1.44037	0.320466	-4.49463	6.97e-06	5.05e-05	55.4656	71.016	82.9335	22.8514	30.9812	23.5453
ENSG00000156860	FBRS	0.404482	0.109935	3.67928	0.000233892	0.00119051	1667.36	1648.85	1904.64	2218.57	2261.63	2431.31
ENSG00000112787	FBRSL1	0.515137	0.0953059	5.4051	6.48e-08	6.86e-07	1341.36	1344.75	1341.07	1977.14	1953.81	1824.25
ENSG00000161040	FBXL13	-0.543146	0.225446	-2.4092	0.0159874	0.0449423	153.945	119.27	107.437	92.399	78.9521	89.0627
ENSG00000127585	FBXL16	-0.404158	0.151043	-2.67578	0.00745558	0.0238491	338.453	403.334	394.876	256.333	303.815	299.947
ENSG00000145743	FBXL17	-0.493622	0.146326	-3.37345	0.000742332	0.00327911	338.453	371.468	317.598	250.371	227.862	251.832
ENSG00000099364	FBXL19	0.325947	0.107072	3.04417	0.00233322	0.00891704	889.714	901.356	994.259	1125.68	1178.28	1188.53
ENSG00000108306	FBXL20	0.837369	0.153674	5.44899	5.07e-08	5.49e-07	268.272	371.468	336.446	576.252	606.632	565.087
ENSG00000118564	FBXL5	0.636742	0.116329	5.47363	4.41e-08	4.82e-07	482.211	443.395	490.061	744.16	749.545	706.359
ENSG00000134452	FBXO18	0.450476	0.119913	3.75668	0.000172184	0.000911676	697.282	807.579	761.48	953.796	1061.36	1084.11
ENSG00000135108	FBXO21	-0.795203	0.135007	-5.89011	3.86e-09	4.93e-08	1112.71	1128.06	1086.62	736.211	556.662	624.462
ENSG00000145868	FBXO38	0.463525	0.112538	4.11885	3.81e-05	0.000234024	512.774	542.635	535.298	722.302	707.57	764.711
ENSG00000151876	FBXO4	-1.12846	0.240552	-4.69112	2.72e-06	2.15e-05	126.779	131.106	104.609	58.6187	61.9624	45.0432
ENSG00000132879	FBXO44	0.610307	0.144878	4.21255	2.53e-05	0.000161895	306.759	381.483	384.51	584.2	515.687	540.518
ENSG00000174013	FBXO45	-0.458706	0.110192	-4.16277	3.14e-05	0.000197208	1071.96	963.268	1031.96	718.328	778.527	733.999
ENSG00000177051	FBXO46	0.411436	0.137204	2.99872	0.00271118	0.0101051	352.037	378.752	379.798	484.846	545.669	447.361
ENSG00000204923	FBXO48	-0.801812	0.295619	-2.71232	0.00668148	0.0217968	54.3337	58.2695	64.085	39.7415	29.9818	31.735
ENSG00000112029	FBXO5	-2.33908	0.150969	-15.4937	3.83e-54	1.09e-51	598.802	591.8	614.462	115.25	134.918	106.466
ENSG00000164117	FBXO8	-0.730382	0.188713	-3.87033	0.000108687	0.000601727	181.112	224.884	185.658	117.237	108.934	131.035
ENSG00000107829	FBXW4	-0.504692	0.174077	-2.89924	0.00374066	0.0132545	187.904	214.869	188.485	151.018	130.92	135.13
ENSG00000157107	FCHO2	-0.375259	0.118404	-3.1693	0.00152809	0.00616611	730.108	843.997	777.501	608.045	625.62	580.443
ENSG00000197948	FCHSD1	0.876935	0.168616	5.20078	1.98e-07	1.95e-06	297.703	399.692	380.74	752.108	571.653	659.269
ENSG00000162894	FCMR	-1.44477	0.298683	-4.83714	1.32e-06	1.11e-05	89.4241	65.5532	83.8759	27.8191	24.9848	34.8061
ENSG00000137714	FDX1	-0.886543	0.184334	-4.80943	1.51e-06	1.25e-05	187.904	189.376	187.543	115.25	91.9442	98.2761
ENSG00000169018	FEM1B	-0.971339	0.141546	-6.86237	6.77e-12	1.19e-10	1023.28	1065.24	966.929	583.207	436.735	538.471
ENSG00000168496	FEN1	-1.90593	0.155832	-12.2307	2.13e-34	2.05e-32	1854.14	1312.88	1490.92	419.273	425.741	397.199
ENSG00000101311	FERMT1	-0.640836	0.15808	-4.05388	5.04e-05	0.000301664	1176.1	880.416	1061.17	717.334	568.655	712.501
ENSG00000073712	FERMT2	0.486773	0.13626	3.57239	0.000353734	0.0017193	2636.31	2206.05	2193.97	2941.86	3728.74	3186.81
ENSG00000225733	FGD5-AS1	-0.502769	0.0976122	-5.15068	2.6e-07	2.49e-06	1305.14	1281.93	1338.24	906.106	922.44	941.812
ENSG00000102678	FGF9	1.09595	0.386485	2.83568	0.00457278	0.0157956	14.7154	21.8511	29.2152	59.6123	35.9781	46.0669
ENSG00000213066	FGFR1OP	-0.68582	0.275978	-2.48506	0.0129531	0.0376574	67.9171	102.882	99.8971	47.6898	67.9587	53.2329
ENSG00000127418	FGFRL1	0.809205	0.105855	7.64445	2.1e-14	4.74e-13	2234.47	2369.93	2234.49	3634.36	4254.42	4095.86
ENSG00000091483	FH	-0.624426	0.122134	-5.11262	3.18e-07	2.99e-06	1120.63	956.895	964.102	684.547	664.596	622.415
ENSG00000137460	FHDC1	0.59338	0.149344	3.97324	7.09e-05	0.000410721	301.099	292.258	367.546	448.085	489.703	512.878
ENSG00000115641	FHL2	0.371035	0.105515	3.51642	0.000437401	0.00207119	1480.59	1670.7	1568.2	2078.48	2113.72	1913.31
ENSG00000183386	FHL3	0.304182	0.123199	2.46904	0.0135476	0.0390766	489.003	467.977	503.255	560.355	646.607	595.799
ENSG00000134775	FHOD3	-1.33157	0.153719	-8.66242	4.62e-18	1.37e-16	864.811	1006.97	850.068	354.693	417.746	309.16
ENSG00000130720	FIBCD1	-1.19083	0.392009	-3.03776	0.00238346	0.00907497	29.4307	54.6277	46.1789	16.8901	17.9891	22.5216
ENSG00000172500	FIBP	-0.494001	0.101477	-4.86811	1.13e-06	9.57e-06	1365.13	1440.35	1429.66	1038.25	1018.38	951.026
ENSG00000112367	FIG4	0.487491	0.15275	3.19142	0.00141576	0.00578378	196.959	232.168	196.025	289.119	302.816	285.615
ENSG00000132436	FIGNL1	-1.12313	0.152381	-7.37054	1.7e-13	3.58e-12	620.309	811.221	720.956	311.971	363.779	313.255
ENSG00000168386	FILIP1L	2.78051	0.392357	7.08667	1.37e-12	2.63e-11	44.1461	18.2092	28.2728	253.352	104.936	258.998
ENSG00000197296	FITM2	1.51912	0.141087	10.7673	4.91e-27	2.82e-25	347.509	307.736	286.497	801.785	930.435	963.31
ENSG00000179431	FJX1	-0.628837	0.23293	-2.69968	0.00694061	0.0224954	494.663	263.123	395.819	277.197	213.87	253.88
ENSG00000134285	FKBP11	0.559968	0.147115	3.80634	0.000141038	0.000761936	253.557	208.496	229.952	343.764	345.79	328.611
ENSG00000088832	FKBP1A	0.472302	0.105409	4.48066	7.44e-06	5.36e-05	1688.87	1546.87	1655.84	2100.34	2397.54	2286.97
ENSG00000100442	FKBP3	-0.30846	0.117929	-2.61563	0.00890623	0.0276064	1220.24	1425.78	1456.99	1056.13	1109.33	1149.63
ENSG00000096060	FKBP5	-1.67449	0.130599	-12.8216	1.24e-37	1.48e-35	1128.56	1311.97	1099.81	393.441	366.777	349.085
ENSG00000079150	FKBP7	0.652051	0.159231	4.09501	4.22e-05	0.000256178	217.335	203.943	200.737	282.165	357.783	336.8
ENSG00000181027	FKRP	0.470102	0.138546	3.3931	0.000691052	0.0030798	496.927	472.529	548.492	706.405	621.622	774.948
ENSG00000160688	FLAD1	0.367094	0.151821	2.41794	0.0156085	0.0440357	625.969	467.977	509.852	746.147	631.616	687.932
ENSG00000154803	FLCN	0.65702	0.129654	5.0675	4.03e-07	3.72e-06	327.134	322.303	344.928	499.749	564.657	503.665
ENSG00000136068	FLNB	0.879911	0.140286	6.27226	3.56e-10	5.27e-09	17597.3	16615.9	17057	26353.6	37261.4	30734.8
ENSG00000198468	FLVCR1-AS1	-0.950102	0.341387	-2.78306	0.00538486	0.0181985	37.3544	50.0754	46.1789	21.8578	22.986	24.569
ENSG00000059122	FLYWCH1	0.311019	0.127285	2.44349	0.0145459	0.0415345	546.732	512.59	618.231	717.334	704.572	659.269
ENSG00000162076	FLYWCH2	-0.377188	0.140444	-2.68568	0.00723823	0.023267	322.606	338.692	350.582	252.359	247.849	279.473
ENSG00000102081	FMR1	-0.826263	0.120215	-6.87319	6.28e-12	1.11e-10	1393.43	1558.71	1490.92	796.817	782.525	927.48
ENSG00000115414	FN1	1.27667	0.265104	4.81573	1.47e-06	1.22e-05	16225.4	6912.22	10437.4	32137	21086.2	28117.2
ENSG00000141560	FN3KRP	-0.941952	0.125878	-7.48304	7.26e-14	1.56e-12	1044.79	904.088	1005.57	471.93	513.688	551.779
ENSG00000187239	FNBP1	-0.421043	0.0948627	-4.43845	9.06e-06	6.42e-05	2885.34	2853.39	3121.31	2201.68	2147.7	2268.54
ENSG00000137942	FNBP1L	-0.852733	0.160329	-5.31864	1.05e-07	1.07e-06	1907.34	2585.71	2010.19	1383	1075.35	1143.48
ENSG00000102531	FNDC3A	-0.375407	0.145038	-2.58834	0.00964391	0.0295487	1297.22	1251.88	1062.11	1071.03	872.47	839.441
ENSG00000075420	FNDC3B	0.610693	0.0973909	6.27054	3.6e-10	5.31e-09	9257.1	9163.79	9142.47	12817.6	14710.1	14561.2
ENSG00000052795	FNIP2	-1.12316	0.156849	-7.16076	8.02e-13	1.59e-11	1523.61	1743.53	1211.02	733.231	675.59	646.984
ENSG00000125740	FOSB	0.785312	0.286543	2.74064	0.00613197	0.0202847	74.7088	54.6277	58.4304	141.082	76.9533	104.418
ENSG00000175592	FOSL1	-1.86034	0.231665	-8.03028	9.72e-16	2.5e-14	11070.5	5194.18	9436.51	2508.68	2255.63	2313.58
ENSG00000075426	FOSL2	0.39702	0.143781	2.76128	0.00575747	0.0192547	3535.08	2558.4	3133.57	4409.32	3937.61	3800.01
ENSG00000129514	FOXA1	0.279309	0.113822	2.45392	0.0141309	0.0404976	3548.67	4125.3	3464.36	4676.58	4214.44	4628.19
ENSG00000111206	FOXM1	-2.95008	0.146568	-20.1277	4.22e-90	1.32e-86	3069.85	3821.21	3838.5	406.357	521.683	460.669
ENSG00000053254	FOXN3	1.36918	0.201873	6.7824	1.18e-11	2.03e-10	282.988	190.286	249.743	486.833	681.586	696.122
ENSG00000150907	FOXO1	1.75378	0.190059	9.22755	2.77e-20	9.92e-19	185.64	139.301	141.364	425.234	577.649	565.087
ENSG00000118689	FOXO3	0.481796	0.111848	4.30759	1.65e-05	0.000109978	792.366	805.758	876.456	1087.92	1222.26	1146.55
ENSG00000184481	FOXO4	1.02542	0.225669	4.54392	5.52e-06	4.1e-05	153.945	276.78	209.219	373.57	513.688	418.697
ENSG00000114861	FOXP1	0.27108	0.101548	2.66948	0.00759693	0.024233	2846.86	3050.96	2695.34	3323.38	3644.79	3401.78
ENSG00000137166	FOXP4	0.497192	0.120826	4.11493	3.87e-05	0.000237447	1850.74	1913.79	1937.63	2321.9	2871.26	2856.15
ENSG00000110074	FOXRED1	-0.630151	0.145302	-4.33683	1.45e-05	9.75e-05	413.162	424.275	440.113	307.003	275.832	242.619
ENSG00000100350	FOXRED2	-1.06151	0.130688	-8.12253	4.57e-16	1.21e-14	691.622	664.637	683.259	304.023	363.779	309.16
ENSG00000273888	FRMD6-AS1	0.995728	0.308219	3.23059	0.00123536	0.00512893	70.181	34.5975	38.6395	106.309	86.9472	90.0864
ENSG00000137218	FRS3	0.513366	0.210709	2.43638	0.0148352	0.042211	84.8963	71.016	81.9911	107.302	115.93	115.679
ENSG00000073910	FRY	1.30303	0.343862	3.7894	0.000151009	0.000811245	62.2573	166.614	95.185	187.779	365.778	248.761
ENSG00000075539	FRYL	-0.407462	0.157158	-2.5927	0.00952269	0.0292418	1378.72	1784.5	1421.18	1116.74	1333.19	1007.33
ENSG00000075618	FSCN1	0.529533	0.156408	3.38558	0.00071028	0.00315649	2814.03	1899.22	2424.86	3216.08	3398.94	3685.35
ENSG00000188738	FSIP2	-0.856415	0.1902	-4.50271	6.71e-06	4.87e-05	160.737	193.018	171.522	102.334	89.9454	98.2761
ENSG00000070404	FSTL3	1.76831	0.20927	8.44988	2.92e-17	8.38e-16	3764.87	1955.67	3303.2	9900.6	10249.8	10583.1
ENSG00000167996	FTH1	0.324713	0.127091	2.55496	0.01062	0.0319325	29007.4	28001.2	28600.7	29960.1	37953.9	39304.3
ENSG00000219507	FTH1P8	0.498327	0.209613	2.37737	0.0174365	0.0482778	95.0839	90.1356	74.4516	114.257	123.925	127.964
ENSG00000140718	FTO	-0.290697	0.11464	-2.53575	0.0112208	0.0334618	819.533	909.551	821.795	666.664	731.556	687.932
ENSG00000107164	FUBP3	-0.387722	0.117347	-3.30406	0.000952953	0.00408955	1705.85	1556.89	1659.61	1344.26	1118.32	1299.09
ENSG00000157353	FUK	0.712247	0.173364	4.1084	3.98e-05	0.000243312	200.355	221.242	263.879	425.234	329.8	369.559
ENSG00000140564	FURIN	0.838016	0.117658	7.1225	1.06e-12	2.08e-11	4077.29	4299.2	3928.97	6431.17	7565.41	8001.31
ENSG00000176920	FUT2	0.458757	0.168437	2.72361	0.00645736	0.0211484	159.605	212.137	185.658	248.384	267.837	251.832
ENSG00000171124	FUT3	0.95398	0.167516	5.69487	1.23e-08	1.47e-07	337.321	346.886	327.964	749.127	516.686	695.098
ENSG00000033170	FUT8	-0.328115	0.124364	-2.63835	0.00833112	0.0261349	4352.35	5043.95	4340.81	3311.46	4066.53	3565.58
ENSG00000165060	FXN	-0.519392	0.205098	-2.53241	0.0113283	0.0336697	156.209	137.48	168.694	126.179	100.939	95.2049
ENSG00000129245	FXR2	0.455466	0.144643	3.14891	0.0016388	0.00655285	810.477	586.337	711.532	969.693	931.434	986.855
ENSG00000089327	FXYD5	-1.08315	0.224974	-4.81454	1.48e-06	1.22e-05	904.429	473.44	686.086	351.712	287.825	333.729
ENSG00000157240	FZD1	1.44865	0.152878	9.47588	2.65e-21	1.01e-19	520.698	691.95	579.592	1473.42	1857.87	1565.25
ENSG00000180340	FZD2	0.761555	0.18399	4.13911	3.49e-05	0.000216194	282.988	355.08	388.279	490.808	695.578	555.874
ENSG00000163251	FZD5	0.769879	0.188354	4.0874	4.36e-05	0.000264085	483.343	795.743	601.268	948.828	1156.3	1104.58
ENSG00000164930	FZD6	-0.561112	0.109822	-5.10927	3.23e-07	3.04e-06	2232.21	2017.58	1933.86	1404.86	1320.2	1464.93
ENSG00000105325	FZR1	0.515611	0.0938409	5.49452	3.92e-08	4.33e-07	1722.83	1647.93	1763.28	2476.89	2506.48	2355.55
ENSG00000092140	G2E3	-1.02848	0.201665	-5.09994	3.4e-07	3.17e-06	550.128	945.969	833.104	362.641	413.749	366.488
ENSG00000145907	G3BP1	-0.206242	0.0855001	-2.41218	0.0158573	0.0446368	7388.25	7595.98	7235	6611.99	6456.08	6191.39
ENSG00000033327	GAB2	0.516736	0.120984	4.27111	1.95e-05	0.000127905	1069.69	1332.92	1167.67	1633.38	1756.93	1720.85
ENSG00000170296	GABARAP	0.92393	0.333051	2.77413	0.00553487	0.0186299	19.2432	32.7766	27.3304	48.6833	54.9666	48.1143
ENSG00000139112	GABARAPL1	0.391765	0.129864	3.01673	0.00255514	0.00962682	575.031	534.441	505.14	769.992	641.61	705.335
ENSG00000034713	GABARAPL2	0.393033	0.108838	3.61116	0.000304827	0.00150738	690.49	672.831	653.101	837.552	892.458	917.243
ENSG00000204681	GABBR1	0.912153	0.250537	3.64079	0.0002718	0.00135911	46.41	64.6427	82.9335	118.231	122.925	125.916
ENSG00000136928	GABBR2	1.40026	0.31454	4.45175	8.52e-06	6.07e-05	33.9585	72.8369	53.7183	113.263	125.924	187.339
ENSG00000166206	GABRB3	-0.49425	0.145376	-3.39982	0.000674311	0.00301056	273.932	280.422	278.016	204.669	193.882	192.457
ENSG00000102287	GABRE	0.805213	0.238992	3.36921	0.000753849	0.00332411	436.933	942.327	841.586	1320.41	1324.2	1239.71
ENSG00000099860	GADD45B	1.07547	0.13946	7.71169	1.24e-14	2.89e-13	1271.18	953.253	1095.1	2351.7	2503.48	2135.46
ENSG00000178950	GAK	0.340257	0.0911353	3.73354	0.000188807	0.000988392	1866.59	1734.43	1798.15	2285.14	2269.62	2278.78
ENSG00000117308	GALE	-0.572829	0.114888	-4.98599	6.16e-07	5.53e-06	1041.4	915.924	1050.8	690.509	662.598	668.482
ENSG00000108479	GALK1	-0.500291	0.169419	-2.95298	0.00314727	0.0114405	195.828	203.033	203.564	142.076	154.906	128.987
ENSG00000143891	GALM	-1.03735	0.281809	-3.68103	0.000232294	0.00118334	148.286	335.05	227.125	104.321	127.922	114.655
ENSG00000141012	GALNS	0.563625	0.161165	3.49719	0.000470187	0.00219999	575.031	462.514	624.828	776.946	742.549	936.694
ENSG00000164574	GALNT10	-0.331388	0.139102	-2.38234	0.0172029	0.0477471	10123	11112.2	8159.52	7922.47	8254.99	7184.39
ENSG00000178234	GALNT11	0.337282	0.128074	2.63349	0.00845131	0.0264588	663.323	810.31	687.971	891.203	875.468	966.381
ENSG00000119514	GALNT12	-0.472998	0.133717	-3.5373	0.000404245	0.00193619	547.864	606.367	501.371	416.292	390.763	385.938
ENSG00000158089	GALNT14	-0.669132	0.150685	-4.44061	8.97e-06	6.37e-05	335.058	310.467	290.267	199.701	203.876	184.268
ENSG00000110328	GALNT18	0.463987	0.178327	2.60189	0.00927117	0.0285535	1536.06	938.685	1259.08	1719.81	1599.03	1828.34
ENSG00000143641	GALNT2	0.841656	0.138845	6.06183	1.35e-09	1.85e-08	5776.35	4319.23	5468.9	8486.8	9521.22	9881.86
ENSG00000136542	GALNT5	-0.932065	0.196743	-4.73748	2.16e-06	1.75e-05	1641.33	1464.02	1587.99	939.887	562.658	957.168
ENSG00000109586	GALNT7	-0.921328	0.154508	-5.96298	2.48e-09	3.28e-08	4191.62	3970.52	3994	2529.55	1688.97	2199.95
ENSG00000130005	GAMT	-0.781	0.183816	-4.24882	2.15e-05	0.000139627	267.14	346.886	309.116	153.005	207.874	177.102
ENSG00000111640	GAPDH	-0.369655	0.0966449	-3.82488	0.000130836	0.000710195	74556	79818.3	77132.8	57144.3	64579.8	57455.7
ENSG00000165219	GAPVD1	0.389763	0.10566	3.68885	0.000225266	0.00115223	1047.05	1182.69	1129.97	1408.84	1518.08	1477.21
ENSG00000139354	GAS2L3	-2.81455	0.260846	-10.7901	3.83e-27	2.22e-25	618.045	1192.7	829.335	89.4184	145.911	140.248
ENSG00000257218	GATC	-0.287009	0.111543	-2.57308	0.0100798	0.0305992	936.124	900.446	908.499	717.334	722.561	809.754
ENSG00000239521	GATS	0.648491	0.25686	2.52468	0.0115803	0.0343208	78.1046	152.047	107.437	175.856	153.907	201.671
ENSG00000070610	GBA2	0.332144	0.125165	2.65365	0.00796266	0.0251367	1300.61	1207.27	1374.06	1831.09	1491.09	1564.23
ENSG00000107862	GBF1	0.361961	0.0982809	3.68292	0.000230575	0.00117602	2917.04	3086.46	3037.44	3588.66	3999.57	4032.39
ENSG00000162645	GBP2	-0.784276	0.289837	-2.70592	0.00681161	0.0221402	106.403	176.629	88.588	72.5282	69.9575	73.707
ENSG00000179562	GCC1	0.529933	0.0999035	5.30444	1.13e-07	1.15e-06	967.818	898.625	940.541	1314.45	1362.17	1374.84
ENSG00000135968	GCC2	-0.494031	0.163792	-3.0162	0.00255962	0.00964081	668.983	889.521	619.174	537.504	498.697	510.831
ENSG00000105607	GCDH	0.426864	0.161781	2.63852	0.00832688	0.0261313	166.397	161.152	167.752	232.488	201.877	231.358
ENSG00000137880	GCHFR	-1.28178	0.20882	-6.13818	8.35e-10	1.17e-08	146.022	146.584	145.134	58.6187	55.966	65.5174
ENSG00000001084	GCLC	-0.654441	0.136047	-4.81041	1.51e-06	1.25e-05	815.005	910.461	715.301	544.459	504.693	501.617
ENSG00000023909	GCLM	-0.47175	0.128253	-3.67827	0.000234825	0.00119477	1061.77	1215.47	992.374	834.572	791.519	731.952
ENSG00000196505	GDAP2	0.421299	0.13285	3.17123	0.00151795	0.00613115	289.779	307.736	298.749	424.241	398.758	377.749
ENSG00000006007	GDE1	-1.12142	0.145688	-7.69743	1.39e-14	3.21e-13	1814.52	1792.7	1743.49	964.725	677.588	816.92
ENSG00000135414	GDF11	0.81651	0.170192	4.79757	1.61e-06	1.32e-05	388.259	496.201	491.004	658.715	860.477	905.982
ENSG00000130513	GDF15	1.34176	0.207294	6.47275	9.62e-11	1.51e-09	297.703	190.286	218.643	490.808	588.643	707.383
ENSG00000203879	GDI1	0.585553	0.0933484	6.27277	3.55e-10	5.26e-09	2113.35	2139.58	2066.74	2995.52	3295	3192.95
ENSG00000057608	GDI2	-0.230237	0.0950208	-2.42302	0.0153922	0.0435038	3412.83	3555.35	3307.91	2778.92	3065.14	2916.55
ENSG00000153982	GDPD1	1.18291	0.417592	2.8327	0.00461572	0.0159179	22.639	35.508	18.8485	31.7932	69.9575	73.707
ENSG00000092208	GEMIN2	-0.484954	0.167828	-2.88959	0.00385744	0.013622	230.918	257.66	270.476	160.953	201.877	180.173
ENSG00000179409	GEMIN4	-0.827889	0.160069	-5.17206	2.32e-07	2.24e-06	666.719	478.903	573.937	307.003	321.805	338.848
ENSG00000152147	GEMIN6	-0.540245	0.183991	-2.93625	0.00332202	0.0120031	279.592	202.122	233.722	153.005	162.901	175.054
ENSG00000178295	GEN1	-1.64174	0.172737	-9.50428	2.01e-21	7.77e-20	429.009	504.395	535.298	159.96	178.891	132.058
ENSG00000164347	GFM2	0.460702	0.123744	3.72303	0.000196847	0.0010249	693.886	739.294	745.459	930.945	1117.32	951.026
ENSG00000100083	GGA1	0.65655	0.133854	4.90499	9.34e-07	8.07e-06	510.51	666.458	616.347	935.912	935.432	959.215
ENSG00000006625	GGCT	-1.62987	0.158299	-10.2962	7.33e-25	3.57e-23	467.496	394.23	393.934	135.121	130.92	139.224
ENSG00000137563	GGH	-1.75887	0.145676	-12.0739	1.45e-33	1.29e-31	483.343	481.634	498.543	130.153	150.908	151.509
ENSG00000131067	GGT7	1.24508	0.309102	4.02805	5.62e-05	0.000332577	23.771	40.0603	55.6031	96.3732	99.9393	89.0627
ENSG00000204120	GIGYF2	0.25932	0.104897	2.47213	0.013431	0.0388209	1144.4	1275.56	1312.8	1481.36	1489.1	1499.73
ENSG00000101003	GINS1	-2.68646	0.166676	-16.1178	1.91e-58	6.64e-56	1047.05	1002.42	1063.06	133.134	201.877	148.438
ENSG00000131153	GINS2	-2.03882	0.204301	-9.97952	1.87e-23	8.28e-22	908.957	584.516	704.935	161.947	213.87	158.675
ENSG00000181938	GINS3	-1.38765	0.19938	-6.95982	3.41e-12	6.24e-11	459.572	330.497	347.755	127.173	171.896	135.13
ENSG00000147536	GINS4	-2.16004	0.140372	-15.3879	1.97e-53	5.48e-51	811.609	732.011	699.28	168.901	174.894	157.651
ENSG00000010310	GIPR	0.759661	0.232983	3.26059	0.00111181	0.00467971	89.4241	156.599	118.746	236.462	183.888	199.623
ENSG00000108262	GIT1	-0.553203	0.101631	-5.44326	5.23e-08	5.65e-07	1690	1891.03	1875.43	1226.03	1254.24	1239.71
ENSG00000198814	GK	-0.954367	0.284501	-3.35452	0.000795015	0.00348474	62.2573	63.7323	76.3365	32.7867	38.9763	32.7587
ENSG00000175066	GK5	-0.857322	0.131353	-6.52687	6.72e-11	1.06e-09	627.101	700.145	650.274	383.506	327.801	380.82
ENSG00000102393	GLA	-0.878674	0.176136	-4.9886	6.08e-07	5.46e-06	490.135	360.543	397.704	253.352	224.863	199.623
ENSG00000149328	GLB1L2	-0.659742	0.189232	-3.48641	0.000489545	0.00227333	610.122	895.894	653.101	468.95	517.686	380.82
ENSG00000138604	GLCE	-1.32628	0.159547	-8.31282	9.35e-17	2.62e-15	985.929	1418.5	1204.42	445.105	505.693	489.333
ENSG00000119392	GLE1	-0.437065	0.132661	-3.2946	0.00098563	0.00421243	620.309	579.964	654.986	497.762	411.75	460.669
ENSG00000250571	GLI4	0.638328	0.188723	3.38236	0.000718656	0.00319031	156.209	185.734	224.297	307.003	254.845	321.445
ENSG00000126603	GLIS2	0.417956	0.161993	2.58009	0.00987746	0.0301444	1015.36	1138.08	1069.65	1178.34	1757.93	1370.75
ENSG00000107249	GLIS3	0.406738	0.156579	2.59766	0.00938612	0.0288862	642.948	492.559	595.613	664.677	856.48	771.877
ENSG00000124767	GLO1	-0.508283	0.111716	-4.54978	5.37e-06	4.01e-05	5243.2	4924.68	5031.61	3382	3986.58	3316.82
ENSG00000167699	GLOD4	-0.528887	0.119846	-4.41306	1.02e-05	7.13e-05	1164.78	1073.43	1067.77	813.707	686.583	790.303
ENSG00000182512	GLRX5	-0.466658	0.124524	-3.74754	0.000178575	0.000941928	719.921	775.713	755.826	536.51	596.638	496.499
ENSG00000115419	GLS	0.563997	0.156122	3.61254	0.000303209	0.00150056	3979.94	3009.98	3994.94	5837.03	4591.21	5809.55
ENSG00000063169	GLTSCR1	0.735804	0.172052	4.27665	1.9e-05	0.000125226	213.939	306.825	302.519	433.182	485.705	455.55
ENSG00000148672	GLUD1	-0.82226	0.145404	-5.65499	1.56e-08	1.84e-07	1470.4	1264.63	1300.55	892.197	669.593	719.667
ENSG00000135821	GLUL	0.478709	0.152893	3.131	0.00174214	0.00689193	1607.37	2394.51	1996.06	2834.56	2773.32	2753.78
ENSG00000101216	GMEB2	0.525221	0.112889	4.65253	3.28e-06	2.54e-05	642.948	584.516	622.001	900.145	920.441	839.441
ENSG00000197045	GMFB	-0.319993	0.107957	-2.96408	0.00303589	0.011123	1625.48	1414.86	1463.59	1189.26	1171.29	1245.85
ENSG00000089639	GMIP	0.615527	0.175869	3.49991	0.000465409	0.00218478	125.647	134.748	157.385	229.507	206.874	204.742
ENSG00000112312	GMNN	-1.57822	0.166706	-9.4671	2.88e-21	1.1e-19	759.539	623.666	723.783	218.578	281.829	204.742
ENSG00000144591	GMPPA	0.617443	0.115221	5.35879	8.38e-08	8.74e-07	453.912	429.738	422.207	663.683	652.604	685.885
ENSG00000163655	GMPS	-0.76285	0.145498	-5.24302	1.58e-07	1.58e-06	2356.72	2295.27	2144.02	1365.12	1545.06	1094.34
ENSG00000146535	GNA12	1.15038	0.14163	8.12241	4.57e-16	1.21e-14	1196.47	942.327	1317.51	2606.05	2537.46	2526.51
ENSG00000127955	GNAI1	-1.0953	0.187648	-5.83698	5.32e-09	6.64e-08	196.959	240.362	210.161	112.27	97.9405	93.1575
ENSG00000078369	GNB1	0.418843	0.103155	4.06034	4.9e-05	0.000293939	10573.6	11296.1	10444	13528	15726.4	13945
ENSG00000069966	GNB5	-0.762166	0.211819	-3.5982	0.000320429	0.00157451	165.265	125.644	173.406	91.4055	94.9423	87.0153
ENSG00000174021	GNG5	0.36356	0.135225	2.68856	0.00717611	0.0231148	942.915	842.177	851.953	1058.12	1301.21	1031.9
ENSG00000113552	GNPDA1	0.384621	0.15729	2.44529	0.0144734	0.0413371	530.885	449.768	551.319	569.297	764.536	665.411
ENSG00000100522	GNPNAT1	-0.933761	0.131585	-7.09625	1.28e-12	2.48e-11	4071.63	3207.55	3473.78	2057.62	1747.94	1822.2
ENSG00000111670	GNPTAB	0.381866	0.117734	3.24348	0.00118081	0.00492865	1249.67	1433.07	1222.33	1572.77	1780.92	1736.21
ENSG00000167110	GOLGA2	0.563872	0.123584	4.56265	5.05e-06	3.8e-05	2143.92	2376.3	2142.13	2855.43	3471.89	3522.58
ENSG00000255769	GOLGA2P10	0.757693	0.222974	3.39813	0.000678485	0.00302811	80.3685	118.36	127.227	207.649	182.889	162.77
ENSG00000066455	GOLGA5	0.350897	0.11494	3.05288	0.00226654	0.00869139	1199.87	1187.24	1181.8	1367.11	1521.08	1663.53
ENSG00000155265	GOLGA7B	0.635707	0.215541	2.94936	0.00318434	0.0115618	613.518	380.573	451.422	925.977	603.633	713.525
ENSG00000197858	GPAA1	-0.317036	0.108425	-2.92401	0.0034555	0.0124117	1407.02	1650.67	1528.61	1241.92	1234.25	1206.95
ENSG00000133114	GPALPP1	-0.784075	0.143213	-5.47489	4.38e-08	4.79e-07	421.086	511.679	447.652	255.339	273.834	273.33
ENSG00000119927	GPAM	0.576593	0.161854	3.56242	0.00036745	0.00177767	691.622	526.247	616.347	1060.1	791.519	881.413
ENSG00000138678	GPAT3	-0.824492	0.152669	-5.40051	6.65e-08	7.02e-07	472.024	390.588	383.567	224.54	248.849	229.311
ENSG00000089916	GPATCH2L	0.307348	0.112876	2.72287	0.00647169	0.0211898	958.763	906.819	821.795	1142.57	1113.32	1067.73
ENSG00000159592	GPBP1L1	0.271331	0.105278	2.57728	0.00995827	0.0303259	2011.48	2345.35	2118.57	2684.54	2515.47	2617.62
ENSG00000063660	GPC1	0.745633	0.152527	4.88852	1.02e-06	8.69e-06	533.149	466.156	588.074	923.99	758.539	978.666
ENSG00000213420	GPC2	2.35554	0.324275	7.26401	3.76e-13	7.7e-12	21.5071	31.8661	22.6182	167.908	90.9448	132.058
ENSG00000115159	GPD2	-0.552027	0.106203	-5.19785	2.02e-07	1.98e-06	2967.98	2857.94	2605.81	2038.74	1838.88	1872.36
ENSG00000171723	GPHN	-0.587832	0.167136	-3.5171	0.000436296	0.00206675	220.73	254.929	221.47	165.921	153.907	144.343
ENSG00000105220	GPI	-0.345163	0.0963622	-3.58193	0.000341066	0.00166485	3323.41	3639.11	3451.16	2738.19	2854.27	2606.36
ENSG00000112293	GPLD1	-0.861899	0.336051	-2.56478	0.010324	0.031174	75.8407	70.1055	85.7608	63.5864	26.9836	36.8535
ENSG00000183671	GPR1	-1.16891	0.456733	-2.55929	0.0104886	0.0316025	103.008	30.9557	106.494	39.7415	22.986	44.0195
ENSG00000148358	GPR107	0.322154	0.104661	3.07806	0.00208354	0.00807386	3261.15	3213.93	2791.47	3790.35	3837.67	3955.61
ENSG00000125734	GPR108	0.600449	0.123354	4.86769	1.13e-06	9.58e-06	501.454	599.083	602.21	852.455	871.471	860.939
ENSG00000158292	GPR153	1.19874	0.173639	6.90367	5.07e-12	9.01e-11	330.53	466.156	363.776	763.037	1005.39	898.816
ENSG00000163328	GPR155	1.19793	0.278687	4.29847	1.72e-05	0.000114356	35.0905	41.8812	32.0425	69.5476	91.9442	89.0627
ENSG00000180758	GPR157	2.11406	0.157055	13.4607	2.67e-41	3.87e-39	851.227	584.516	703.992	2921.99	2918.23	3413.05
ENSG00000173890	GPR160	-0.645006	0.186206	-3.46394	0.000532321	0.00245193	284.12	369.647	292.152	235.468	195.881	174.031
ENSG00000013588	GPRC5A	0.880572	0.128677	6.84327	7.74e-12	1.35e-10	10084.6	10636.9	13312.7	20559.3	20909.3	21194.9
ENSG00000169258	GPRIN1	0.446259	0.176609	2.52682	0.0115102	0.0341534	647.476	428.827	529.643	635.864	769.533	780.066
ENSG00000160360	GPSM1	0.842471	0.147398	5.71563	1.09e-08	1.31e-07	246.765	249.466	306.288	465.969	466.717	507.76
ENSG00000121957	GPSM2	-1.10888	0.214256	-5.17548	2.27e-07	2.2e-06	1126.29	1981.16	1416.47	654.741	837.491	606.036
ENSG00000213654	GPSM3	-0.66258	0.118902	-5.57247	2.51e-08	2.87e-07	620.309	594.531	595.613	382.512	364.778	396.175
ENSG00000211445	GPX3	0.427408	0.139665	3.06024	0.00221162	0.00850166	3798.83	2906.19	3301.32	3968.19	4881.04	4604.64
ENSG00000164294	GPX8	-0.62772	0.117806	-5.32843	9.91e-08	1.02e-06	835.38	918.655	813.314	571.284	524.681	566.111
ENSG00000089351	GRAMD1A	0.901941	0.101356	8.89872	5.65e-19	1.82e-17	1313.06	1237.32	1161.07	2247.38	2380.55	2304.37
ENSG00000075240	GRAMD4	0.475088	0.150273	3.16149	0.00156963	0.00631337	1160.25	1557.8	1274.16	1632.38	2035.76	1883.62
ENSG00000177885	GRB2	0.291631	0.108462	2.68877	0.00717155	0.0231119	3061.93	2624.86	2858.38	3352.2	3384.94	3720.16
ENSG00000141738	GRB7	0.742023	0.223205	3.32439	0.000886106	0.0038356	106.403	193.018	165.867	244.41	279.83	256.951
ENSG00000141449	GREB1L	-1.21912	0.341539	-3.56948	0.000357695	0.0017372	65.6532	146.584	86.7032	35.7674	42.9739	50.1617
ENSG00000083307	GRHL2	0.44214	0.105116	4.20622	2.6e-05	0.000166136	2017.14	2022.13	1809.46	2643.8	2796.3	2505.02
ENSG00000164418	GRIK2	-0.58163	0.204974	-2.83758	0.00454574	0.0157109	143.758	158.42	125.343	87.4313	92.9436	105.442
ENSG00000105464	GRIN2D	-1.17441	0.214902	-5.46485	4.63e-08	5.05e-07	153.945	187.555	202.622	77.4959	69.9575	94.1812
ENSG00000178719	GRINA	0.76446	0.135933	5.62382	1.87e-08	2.17e-07	1645.86	1241.87	1519.19	2643.8	2322.59	2516.28
ENSG00000173020	GRK2	0.433943	0.105843	4.09987	4.13e-05	0.000251594	2441.62	2837.91	2864.97	3718.81	3688.76	3598.34
ENSG00000100077	GRK3	-0.620205	0.125376	-4.94675	7.55e-07	6.64e-06	596.538	653.711	572.995	402.383	377.771	406.412
ENSG00000030582	GRN	0.340846	0.111731	3.05058	0.00228401	0.00874499	4625.15	4816.34	4886.48	5386.96	6140.27	6620.33
ENSG00000109519	GRPEL1	-0.338555	0.141492	-2.39275	0.0167227	0.0466597	879.526	702.876	827.45	701.438	580.647	622.415
ENSG00000132463	GRSF1	-0.453138	0.123228	-3.67723	0.000235777	0.00119864	2183.53	2084.96	2167.58	1795.32	1469.11	1436.26
ENSG00000073605	GSDMB	1.18967	0.328853	3.61763	0.000297311	0.00147371	74.7088	235.809	158.328	284.152	406.753	381.843
ENSG00000147697	GSDMC	-0.88664	0.343112	-2.58411	0.00976297	0.0298403	59.9934	162.062	109.321	65.5735	55.966	58.3514
ENSG00000177602	GSG2	-2.46977	0.311913	-7.91812	2.41e-15	5.97e-14	269.404	195.749	203.564	24.8384	62.9618	32.7587
ENSG00000082701	GSK3B	0.38315	0.0980748	3.90671	9.36e-05	0.000525428	2334.08	2254.3	2380.57	2820.65	3120.11	3147.9
ENSG00000148180	GSN	1.29447	0.147607	8.76974	1.79e-18	5.58e-17	254.689	225.794	222.413	512.665	631.616	577.372
ENSG00000103342	GSPT1	-0.439235	0.0923406	-4.75668	1.97e-06	1.6e-05	6391	5912.53	5877.91	4614.98	4496.27	4296.51
ENSG00000104687	GSR	-0.535725	0.108006	-4.96016	7.04e-07	6.25e-06	2261.64	2479.19	2144.96	1519.12	1666.99	1564.23
ENSG00000100983	GSS	0.424962	0.133019	3.19473	0.0013996	0.00572338	689.358	676.473	750.171	1069.05	844.487	927.48
ENSG00000170899	GSTA4	1.10888	0.394739	2.80915	0.00496721	0.0169984	27.1668	95.5984	40.5243	99.3538	120.927	134.106
ENSG00000138780	GSTCD	-0.794503	0.161002	-4.93474	8.03e-07	7.03e-06	485.607	476.171	493.831	245.404	337.795	255.927
ENSG00000134184	GSTM1	-1.19541	0.413797	-2.88888	0.00386613	0.0136488	37.3544	42.7917	30.1576	21.8578	14.9909	11.2608
ENSG00000148834	GSTO1	-0.609367	0.20224	-3.01308	0.00258611	0.00972883	422.218	259.481	336.446	242.423	216.868	206.789
ENSG00000065621	GSTO2	-0.695358	0.21651	-3.21166	0.0013197	0.00544296	109.799	109.255	124.4	70.5412	64.9605	76.7782
ENSG00000165417	GTF2A1	-0.471076	0.129437	-3.63941	0.000273261	0.00136532	955.367	918.655	1101.7	677.593	689.581	780.066
ENSG00000110768	GTF2H1	-0.554593	0.121246	-4.57413	4.78e-06	3.61e-05	802.553	698.324	731.322	495.775	490.702	532.329
ENSG00000111358	GTF2H3	-0.32554	0.129621	-2.51148	0.0120227	0.0353721	644.08	663.726	665.353	467.956	524.681	582.49
ENSG00000006704	GTF2IRD1	0.329512	0.118813	2.77337	0.00554794	0.0186689	466.364	497.112	459.904	588.174	626.619	574.301
ENSG00000122034	GTF3A	-0.314385	0.118272	-2.65816	0.00785697	0.0248735	1268.92	1190.88	1235.52	1049.18	1042.37	879.366
ENSG00000172432	GTPBP2	0.312558	0.116872	2.67437	0.00748701	0.0239313	1720.57	2043.99	1920.66	2537.5	2203.66	2321.77
ENSG00000075218	GTSE1	-2.63824	0.228258	-11.5581	6.71e-31	5.09e-29	1813.39	2837	2875.34	285.145	478.709	445.313
ENSG00000138867	GUCD1	-0.437221	0.105706	-4.13621	3.53e-05	0.000218619	1643.59	1583.29	1626.63	1098.85	1264.23	1221.28
ENSG00000151806	GUF1	-0.341674	0.114208	-2.99169	0.00277438	0.0103007	586.351	576.322	600.325	473.917	463.718	453.503
ENSG00000144366	GULP1	-0.845249	0.12419	-6.80612	1e-11	1.73e-10	881.79	798.474	893.42	464.976	518.685	448.385
ENSG00000169919	GUSB	-0.795555	0.147216	-5.40401	6.52e-08	6.89e-07	511.642	562.665	509.852	267.262	345.79	299.947
ENSG00000172986	GXYLT2	1.46934	0.255076	5.76041	8.39e-09	1.02e-07	38.4863	51.8963	51.8334	111.276	125.924	158.675
ENSG00000104812	GYS1	0.508499	0.103008	4.9365	7.95e-07	6.97e-06	736.9	761.145	745.459	1094.88	1022.38	1074.89
ENSG00000184897	H1FX	-0.409179	0.149133	-2.74372	0.00607476	0.020138	846.699	1154.46	927.347	695.476	786.522	724.786
ENSG00000246705	H2AFJ	-0.407955	0.147969	-2.75702	0.00583303	0.0194709	519.566	528.978	617.289	378.538	403.755	473.977
ENSG00000105968	H2AFV	-1.27097	0.121715	-10.4422	1.59e-25	8.08e-24	1249.67	1516.83	1326.94	568.304	564.657	564.064
ENSG00000188486	H2AFX	-2.04725	0.117371	-17.4424	3.93e-68	2.73e-65	1633.41	1632.46	1768.93	392.447	382.768	443.266
ENSG00000164032	H2AFZ	-2.00436	0.11725	-17.0947	1.63e-65	9.67e-63	2845.73	3369.62	3027.07	787.875	802.513	713.525
ENSG00000049239	H6PD	0.338228	0.130418	2.59341	0.00950287	0.0291881	910.089	1110.76	865.147	1204.17	1209.27	1236.64
ENSG00000130956	HABP4	0.415013	0.153366	2.70603	0.00680919	0.0221383	316.946	300.452	343.043	386.486	491.701	402.318
ENSG00000206527	HACD2	0.337247	0.126757	2.66057	0.00780076	0.0247443	2103.17	1686.17	1874.49	2432.18	2176.68	2543.92
ENSG00000188921	HACD4	-1.14555	0.33531	-3.41637	0.000634616	0.00285577	71.3129	132.927	91.4153	29.8061	45.9721	58.3514
ENSG00000138796	HADH	-1.72959	0.232777	-7.43026	1.08e-13	2.3e-12	350.905	573.59	353.41	131.147	143.913	110.561
ENSG00000084754	HADHA	0.303484	0.101708	2.98388	0.0028462	0.010505	2189.19	2273.42	2078.99	2511.66	2824.28	2737.4
ENSG00000224189	HAGLR	-0.548084	0.158471	-3.45857	0.000543041	0.00249488	375.808	461.604	361.892	253.352	273.834	293.804
ENSG00000140511	HAPLN3	1.27362	0.182998	6.95971	3.41e-12	6.24e-11	160.737	140.211	172.464	339.79	348.788	455.55
ENSG00000128708	HAT1	-1.55151	0.154123	-10.0667	7.75e-24	3.56e-22	853.491	687.398	764.307	298.061	232.859	254.904
ENSG00000152240	HAUS1	-1.03913	0.183285	-5.66945	1.43e-08	1.7e-07	251.293	211.227	215.816	110.283	120.927	98.2761
ENSG00000137814	HAUS2	-0.624119	0.142475	-4.38055	1.18e-05	8.12e-05	642.948	506.216	587.131	353.699	382.768	389.009
ENSG00000214367	HAUS3	-0.782938	0.130184	-6.01407	1.81e-09	2.45e-08	548.996	610.919	626.713	368.602	341.792	328.611
ENSG00000092036	HAUS4	-1.07268	0.262335	-4.08897	4.33e-05	0.000262685	88.2922	135.659	100.84	46.6963	54.9666	53.2329
ENSG00000249115	HAUS5	-0.887914	0.168568	-5.26738	1.38e-07	1.39e-06	307.891	373.289	328.907	203.675	184.888	157.651
ENSG00000147874	HAUS6	-0.498368	0.146925	-3.39199	0.000693874	0.00309018	273.932	271.317	265.764	198.708	185.887	189.386
ENSG00000131351	HAUS8	-1.72083	0.186875	-9.20847	3.31e-20	1.18e-18	328.266	279.512	327.022	86.4378	111.932	84.9678
ENSG00000143575	HAX1	0.34491	0.102576	3.3625	0.000772413	0.00339519	975.742	907.73	934.886	1198.21	1233.25	1146.55
ENSG00000105856	HBP1	0.987985	0.142262	6.94483	3.79e-12	6.89e-11	944.047	1139.9	992.374	1782.41	2330.58	1991.11
ENSG00000103145	HCFC1R1	-1.07192	0.282286	-3.79728	0.000146294	0.000788287	389.391	866.759	572.053	230.501	378.77	261.046
ENSG00000231074	HCG18	0.462368	0.107085	4.31776	1.58e-05	0.000105425	674.643	667.368	681.374	954.79	953.421	879.366
ENSG00000196591	HDAC2	0.515463	0.116998	4.40575	1.05e-05	7.34e-05	1948.09	1984.81	1852.81	2583.2	3104.11	2582.82
ENSG00000171720	HDAC3	0.741926	0.138785	5.34586	9e-08	9.33e-07	667.851	680.114	843.471	1272.72	1114.32	1279.64
ENSG00000068024	HDAC4	-0.82835	0.259172	-3.19614	0.00139277	0.00570061	115.459	203.033	140.421	89.4184	95.9417	73.707
ENSG00000108840	HDAC5	0.598709	0.167071	3.58357	0.000338936	0.00165509	279.592	404.245	321.367	484.846	544.669	495.475
ENSG00000061273	HDAC7	0.380179	0.127377	2.98467	0.0028388	0.0104932	2402	2126.84	2776.39	3231.98	3015.17	3260.51
ENSG00000111906	HDDC2	-0.438212	0.143719	-3.04909	0.00229538	0.00878045	556.92	439.753	485.349	381.518	364.778	346.014
ENSG00000143321	HDGF	-0.452199	0.0920875	-4.91053	9.08e-07	7.86e-06	11470.1	12799.3	12627.6	8911.04	9201.41	8858.15
ENSG00000115677	HDLBP	0.283537	0.113443	2.49938	0.0124409	0.0364055	15789.6	17115.8	15143.8	17548.9	21287.1	19649.1
ENSG00000165259	HDX	0.929294	0.18001	5.16246	2.44e-07	2.35e-06	103.008	103.793	113.091	183.804	209.873	216.003
ENSG00000008869	HEATR5B	0.548757	0.155456	3.52997	0.000415601	0.00198072	366.752	440.663	344.928	515.646	632.616	538.471
ENSG00000126107	HECTD3	0.555625	0.11174	4.97249	6.61e-07	5.9e-06	728.977	787.549	718.129	1083.95	1162.29	1039.06
ENSG00000278970	HEIH	-0.41041	0.13643	-3.0082	0.002628	0.0098627	483.343	456.141	460.846	391.454	323.803	337.824
ENSG00000119969	HELLS	-2.10006	0.180466	-11.6369	2.68e-31	2.07e-29	936.124	653.711	729.438	183.804	197.88	158.675
ENSG00000130589	HELZ2	0.841858	0.171662	4.90417	9.38e-07	8.09e-06	586.351	537.172	740.747	1103.82	947.425	1290.9
ENSG00000089472	HEPH	0.551659	0.202609	2.72278	0.00647357	0.0211904	100.744	109.255	82.9335	151.018	133.919	144.343
ENSG00000138641	HERC3	-0.689739	0.12886	-5.35263	8.67e-08	8.99e-07	474.288	504.395	540.01	308.99	312.81	320.421
ENSG00000138642	HERC6	-0.533469	0.207123	-2.57562	0.0100061	0.0304163	548.996	447.036	535.298	403.376	246.85	407.436
ENSG00000051108	HERPUD1	0.521963	0.107529	4.85416	1.21e-06	1.02e-05	1985.44	1942.01	1693.54	2638.84	2782.31	2648.33
ENSG00000122557	HERPUD2	0.53653	0.109465	4.9014	9.52e-07	8.2e-06	511.642	531.709	520.219	736.211	758.539	773.924
ENSG00000188290	HES4	0.51836	0.166946	3.10495	0.00190313	0.00745331	239.974	200.301	241.261	361.648	330.799	282.544
ENSG00000049860	HEXB	-0.505389	0.104039	-4.85769	1.19e-06	1.01e-05	1351.55	1376.62	1298.66	890.21	987.4	959.215
ENSG00000186834	HEXIM1	0.297943	0.124615	2.39092	0.0168064	0.0468283	1073.09	1010.61	1235.52	1399.89	1261.23	1419.88
ENSG00000235173	HGH1	-0.3712	0.147755	-2.51226	0.011996	0.0353071	518.434	457.962	467.443	424.241	330.799	360.346
ENSG00000054392	HHAT	0.632435	0.198857	3.18035	0.00147099	0.00597428	234.314	181.182	235.606	303.029	289.824	415.626
ENSG00000197568	HHLA3	-0.527633	0.181958	-2.89974	0.0037347	0.0132384	189.036	248.556	236.549	142.076	165.899	160.722
ENSG00000169635	HIC2	0.531557	0.179141	2.96725	0.00300475	0.0110283	150.55	126.554	159.27	204.669	229.86	195.528
ENSG00000167861	HID1	1.0645	0.118047	9.01757	1.92e-19	6.41e-18	490.135	562.665	492.889	1117.73	1084.34	1032.92
ENSG00000166135	HIF1AN	0.671902	0.117211	5.73242	9.9e-09	1.19e-07	1194.21	1340.2	1279.81	1837.05	2205.66	2036.16
ENSG00000172273	HINFP	0.44357	0.126823	3.49756	0.00046953	0.00219917	323.738	318.661	352.467	448.085	449.727	455.55
ENSG00000169567	HINT1	-0.869031	0.160013	-5.43101	5.6e-08	6.03e-07	303.363	319.572	301.576	190.759	164.9	150.485
ENSG00000137133	HINT2	-0.518881	0.145877	-3.55697	0.000375154	0.00181143	292.043	296.81	313.828	205.662	223.864	200.647
ENSG00000130787	HIP1R	0.805032	0.115902	6.94583	3.76e-12	6.86e-11	1576.81	1873.73	1762.34	3209.13	3098.12	2803.94
ENSG00000110422	HIPK3	-0.673385	0.154678	-4.35346	1.34e-05	9.12e-05	1899.41	2309.84	1841.5	1084.94	1476.1	1233.57
ENSG00000149929	HIRIP3	-1.58818	0.164633	-9.64683	5.07e-22	2.04e-20	795.762	1022.45	883.995	250.371	341.792	307.113
ENSG00000187837	HIST1H1C	0.630072	0.156747	4.01968	5.83e-05	0.000343155	246.765	212.137	196.025	315.945	359.781	335.777
ENSG00000180573	HIST1H2AC	1.53318	0.138545	11.0663	1.83e-28	1.14e-26	243.369	235.809	267.649	649.774	743.548	768.805
ENSG00000180596	HIST1H2BC	1.10985	0.189387	5.86021	4.62e-09	5.82e-08	118.855	96.5089	115.918	213.611	228.861	271.283
ENSG00000158373	HIST1H2BD	1.23258	0.158672	7.76808	7.97e-15	1.89e-13	441.461	367.826	503.255	897.164	1104.33	1082.06
ENSG00000273802	HIST1H2BG	1.44806	0.282094	5.13323	2.85e-07	2.7e-06	38.4863	46.4335	32.9849	81.4701	119.927	120.798
ENSG00000197903	HIST1H2BK	1.28136	0.180125	7.11374	1.13e-12	2.21e-11	272.8	193.018	247.858	493.788	583.646	654.15
ENSG00000274750	HIST1H3E	1.40908	0.297249	4.74041	2.13e-06	1.72e-05	35.0905	36.4184	30.1576	90.4119	67.9587	111.584
ENSG00000278828	HIST1H3H	1.58092	0.289313	5.46439	4.65e-08	5.06e-07	28.2988	28.2243	23.5606	75.5089	88.946	74.7308
ENSG00000158406	HIST1H4H	1.31063	0.250651	5.22889	1.71e-07	1.69e-06	41.8822	36.4184	44.294	91.4055	108.934	103.395
ENSG00000184678	HIST2H2BE	2.13661	0.188875	11.3123	1.14e-29	7.75e-28	157.341	158.42	222.413	658.715	827.497	883.461
ENSG00000095951	HIVEP1	0.717354	0.164638	4.35716	1.32e-05	8.98e-05	1009.7	712.891	885.88	1395.92	1259.24	1630.77
ENSG00000127124	HIVEP3	-0.873679	0.31106	-2.80871	0.004974	0.017017	63.3893	75.5683	49.0061	28.8126	35.9781	37.8772
ENSG00000123485	HJURP	-2.72587	0.196215	-13.8923	7.06e-44	1.19e-41	641.816	956.895	800.12	107.302	141.914	113.632
ENSG00000156515	HK1	0.304968	0.103326	2.95153	0.00316208	0.0114877	3315.48	3528.95	3292.84	3815.18	4350.36	4358.95
ENSG00000159399	HK2	-0.331849	0.113531	-2.92299	0.00346692	0.0124433	1993.37	2064.93	1931.03	1764.52	1486.1	1507.92
ENSG00000181666	HKR1	0.312517	0.124162	2.51701	0.0118355	0.0349527	415.426	454.32	425.034	544.459	561.659	502.641
ENSG00000204525	HLA-C	0.339028	0.137569	2.46441	0.0137238	0.0395029	6653.61	4906.47	5740.32	7398.87	6729.91	7751.52
ENSG00000204592	HLA-E	0.392136	0.127523	3.07502	0.00210487	0.00814389	2306.92	1814.55	2024.33	2745.14	2478.49	2838.74
ENSG00000243753	HLA-L	0.788373	0.273276	2.88489	0.00391547	0.0137996	58.8615	35.508	53.7183	87.4313	77.9527	89.0627
ENSG00000071794	HLTF	-1.04243	0.121191	-8.60158	7.86e-18	2.29e-16	1341.36	1619.71	1399.5	733.231	689.581	695.098
ENSG00000256269	HMBS	-0.419441	0.126873	-3.306	0.00094637	0.00406968	436.933	462.514	445.767	327.867	353.785	324.516
ENSG00000183624	HMCES	-0.480431	0.128833	-3.72909	0.000192169	0.00100221	713.129	760.235	775.617	489.814	599.636	523.115
ENSG00000064961	HMG20B	0.456281	0.155824	2.92818	0.00340949	0.0122759	863.679	1272.82	1170.49	1521.11	1527.07	1492.57
ENSG00000137309	HMGA1	-0.63165	0.134743	-4.68781	2.76e-06	2.17e-05	33178.6	32783.9	37000.6	19436.6	25921.3	21098.6
ENSG00000149948	HMGA2	-1.56319	0.21797	-7.17157	7.41e-13	1.48e-11	1739.81	994.224	1134.68	479.879	361.78	466.811
ENSG00000189403	HMGB1	-1.18709	0.142052	-8.35675	6.45e-17	1.83e-15	945.179	1175.41	1002.74	508.691	439.733	423.815
ENSG00000164104	HMGB2	-2.40997	0.219636	-10.9726	5.18e-28	3.17e-26	2706.5	4614.22	3306.97	550.42	842.488	607.059
ENSG00000198830	HMGN2	-1.00346	0.134709	-7.44913	9.4e-14	2.01e-12	2232.21	2786.01	2770.73	1169.39	1387.16	1329.8
ENSG00000234664	HMGN2P5	-0.997166	0.345407	-2.88693	0.00389026	0.0137224	50.9378	58.2695	59.3728	16.8901	33.9794	33.7824
ENSG00000118418	HMGN3	-0.535171	0.152982	-3.49826	0.000468312	0.00219511	587.483	634.591	607.865	498.756	402.755	361.369
ENSG00000113716	HMGXB3	0.304259	0.121979	2.49435	0.0126189	0.0368571	1886.96	1544.14	1738.78	2306	2030.77	2044.35
ENSG00000072571	HMMR	-2.97931	0.188063	-15.8421	1.59e-56	4.86e-54	1395.7	2078.58	2056.37	208.643	223.864	269.235
ENSG00000100292	HMOX1	0.805222	0.158159	5.09121	3.56e-07	3.31e-06	414.294	316.84	393.934	606.058	616.626	741.165
ENSG00000189159	HN1	-0.384814	0.0869789	-4.42422	9.68e-06	6.81e-05	6578.9	6197.51	6725.15	4918.01	5036.94	4980.34
ENSG00000206053	HN1L	-0.311351	0.0970884	-3.20689	0.0013418	0.00552499	7573.89	7112.52	7555.43	5550.89	6293.18	6079.81
ENSG00000164749	HNF4G	-0.832219	0.211207	-3.9403	8.14e-05	0.000464737	276.196	226.705	219.585	157.972	101.938	145.367
ENSG00000135486	HNRNPA1	-0.532682	0.132466	-4.02129	5.79e-05	0.000341144	11558.4	14702.1	11920.7	9219.04	9228.4	7947.05
ENSG00000122566	HNRNPA2B1	-0.364249	0.100952	-3.60813	0.00030841	0.00152088	18595.7	21575.2	21192.3	16192.7	15326.7	16154.1
ENSG00000138668	HNRNPD	-0.577456	0.107811	-5.35621	8.5e-08	8.84e-07	6979.61	7322.84	7110.6	5308.47	4625.19	4416.28
ENSG00000169813	HNRNPF	-0.362174	0.091289	-3.96733	7.27e-05	0.000419092	4759.85	4479.47	4306.89	3559.85	3448.91	3528.72
ENSG00000126945	HNRNPH2	0.377392	0.0926424	4.07365	4.63e-05	0.000278699	2108.82	2052.18	2208.1	2666.66	2773.32	2833.63
ENSG00000104824	HNRNPL	-0.31683	0.10833	-2.92467	0.00344818	0.0123968	2452.94	2632.14	2594.5	2258.31	1968.8	1938.9
ENSG00000099783	HNRNPM	-0.217644	0.0886555	-2.45494	0.0140907	0.0404102	4553.84	4950.18	4831.82	4138.08	4165.47	4026.25
ENSG00000125944	HNRNPR	-0.493116	0.0831831	-5.92808	3.06e-09	4.01e-08	6824.53	7009.64	6807.14	4959.74	4962.99	4742.84
ENSG00000153187	HNRNPU	-0.387244	0.0854381	-4.53245	5.83e-06	4.31e-05	11353.5	11974.4	11264.8	9017.35	8897.6	8534.66
ENSG00000105323	HNRNPUL1	-0.479141	0.114127	-4.1983	2.69e-05	0.000171086	7781.03	8775.02	8380.99	5493.27	6622.98	5774.74
ENSG00000214753	HNRNPUL2	-0.430329	0.146897	-2.92946	0.00339556	0.0122363	522.961	687.398	589.959	460.008	415.748	461.693
ENSG00000051128	HOMER3	0.614659	0.139832	4.39569	1.1e-05	7.64e-05	249.029	301.363	272.361	425.234	406.753	429.958
ENSG00000215271	HOMEZ	0.336599	0.132446	2.54141	0.0110407	0.0329797	323.738	315.02	289.325	403.376	378.77	389.009
ENSG00000134709	HOOK1	-0.868681	0.1342	-6.47304	9.6e-11	1.51e-09	1309.67	1617.89	1316.57	834.572	763.536	726.833
ENSG00000095066	HOOK2	0.485489	0.161934	2.99806	0.00271704	0.0101155	614.649	913.192	818.026	1021.36	1139.31	1127.1
ENSG00000168172	HOOK3	0.519581	0.150355	3.45569	0.000548879	0.00251985	1759.05	2219.7	1566.31	2468.94	2837.28	2644.24
ENSG00000171476	HOPX	-0.573781	0.194984	-2.94271	0.00325357	0.011779	577.295	885.879	681.374	400.396	480.708	560.992
ENSG00000143452	HORMAD1	0.930964	0.25132	3.7043	0.000211974	0.00109319	59.9934	67.3741	41.4667	109.289	106.935	105.442
ENSG00000115756	HPCAL1	-1.70571	0.15132	-11.2722	1.8e-29	1.21e-27	1298.35	1563.26	1263.79	486.833	376.771	401.294
ENSG00000165704	HPRT1	-1.0008	0.145973	-6.85606	7.08e-12	1.24e-10	1283.63	1254.62	1331.65	597.116	772.531	564.064
ENSG00000100099	HPS4	-0.467093	0.113658	-4.10964	3.96e-05	0.000242127	1520.21	1418.5	1538.98	1185.29	1016.38	1037.02
ENSG00000173083	HPSE	-1.77155	0.321443	-5.51123	3.56e-08	3.97e-07	61.1254	99.2403	85.7608	23.8449	26.9836	21.4979
ENSG00000196639	HRH1	-0.73042	0.154588	-4.72493	2.3e-06	1.85e-05	922.54	1263.72	980.123	596.123	625.62	687.932
ENSG00000153936	HS2ST1	-0.45748	0.157604	-2.90271	0.00369948	0.0131347	474.288	561.755	494.774	337.803	436.735	340.895
ENSG00000136720	HS6ST1	0.533147	0.141925	3.75655	0.000172275	0.000911774	356.565	358.722	326.079	459.014	482.707	565.087
ENSG00000185352	HS6ST3	-1.01362	0.278374	-3.64122	0.000271345	0.00135738	104.14	79.2101	79.1638	52.6575	34.9788	41.9721
ENSG00000230989	HSBP1	-0.524259	0.106252	-4.93411	8.05e-07	7.04e-06	1322.12	1299.23	1283.58	895.177	850.483	969.452
ENSG00000226742	HSBP1L1	-0.560721	0.131397	-4.26737	1.98e-05	0.000129609	562.58	674.652	646.504	439.144	435.735	403.341
ENSG00000025423	HSD17B6	1.37497	0.137576	9.99425	1.62e-23	7.21e-22	246.765	247.645	245.973	570.291	677.588	672.577
ENSG00000103160	HSDL1	-0.379113	0.125074	-3.03111	0.00243659	0.00923863	580.691	644.606	590.901	499.749	438.734	458.622
ENSG00000119471	HSDL2	-0.728817	0.200909	-3.62759	0.000286074	0.00142139	417.69	591.8	441.055	235.468	349.788	290.733
ENSG00000080824	HSP90AA1	-1.13685	0.140126	-8.11303	4.94e-16	1.31e-14	15336.8	13014.1	18106.8	7085.91	6620.98	7419.84
ENSG00000187522	HSPA14	-0.782511	0.181077	-4.32144	1.55e-05	0.000103907	516.17	357.811	465.558	291.107	235.857	250.809
ENSG00000164070	HSPA4L	-1.73385	0.166638	-10.4049	2.36e-25	1.19e-23	715.393	723.817	708.704	204.669	264.839	176.078
ENSG00000044574	HSPA5	0.375637	0.116577	3.22222	0.00127201	0.00526189	17562.2	14209.6	15090.1	19686.9	19571.1	21537.8
ENSG00000106211	HSPB1	1.36699	0.176186	7.7588	8.57e-15	2.02e-13	3795.43	5023.92	4456.73	8824.6	13522.8	11899.6
ENSG00000081870	HSPB11	-0.541007	0.144483	-3.74445	0.000180792	0.000952016	389.391	461.604	487.234	314.951	296.82	309.16
ENSG00000144381	HSPD1	-0.655058	0.111578	-5.87087	4.34e-09	5.49e-08	5578.26	4713.46	5245.54	3524.08	3216.05	3125.38
ENSG00000109854	HTATIP2	-0.370351	0.123088	-3.00882	0.00262263	0.00985141	663.323	660.084	588.074	500.743	465.717	511.854
ENSG00000102241	HTATSF1	-0.361691	0.107604	-3.3613	0.000775754	0.00340629	2132.6	2144.14	2168.52	1509.18	1724.95	1782.28
ENSG00000271361	HTATSF1P2	-0.474924	0.17281	-2.74823	0.00599173	0.0199421	243.369	216.69	238.434	153.998	154.906	193.481
ENSG00000179546	HTR1D	1.29049	0.216122	5.97112	2.36e-09	3.14e-08	99.6117	80.1206	94.2426	216.591	269.836	182.22
ENSG00000068001	HYAL2	0.876299	0.128531	6.8178	9.24e-12	1.6e-10	648.608	530.799	613.519	1041.23	1179.28	1067.73
ENSG00000198331	HYLS1	-1.83739	0.191005	-9.61962	6.61e-22	2.62e-20	247.897	321.393	280.843	76.5024	84.9484	76.7782
ENSG00000149428	HYOU1	0.529629	0.157371	3.36548	0.000764095	0.00336573	13482.7	8931.62	10793.6	16108.2	14958.9	16866.6
ENSG00000134330	IAH1	-0.45984	0.133201	-3.45222	0.000555985	0.00254592	398.447	384.215	368.489	286.139	265.839	284.591
ENSG00000067704	IARS2	-0.234884	0.0924609	-2.54035	0.011074	0.0330634	2199.38	2318.03	2385.28	1955.28	1983.8	1927.64
ENSG00000005700	IBTK	0.33694	0.106146	3.1743	0.00150199	0.00607847	1811.12	1901.04	1623.8	2261.29	2295.61	2182.55
ENSG00000090339	ICAM1	1.53404	0.115595	13.2708	3.42e-40	4.59e-38	31228.3	25549.4	25258.9	80161.6	78970	78433.5
ENSG00000105376	ICAM5	0.693417	0.181729	3.81567	0.000135816	0.00073563	366.752	602.725	484.407	811.72	792.519	750.379
ENSG00000128915	ICE2	-0.388906	0.144778	-2.68622	0.00722655	0.0232433	501.454	589.068	535.298	375.557	468.715	398.223
ENSG00000112144	ICK	0.594475	0.159394	3.72961	0.000191777	0.001001	679.171	894.073	727.553	1054.14	1350.18	1071.82
ENSG00000116237	ICMT	-0.751761	0.104345	-7.20455	5.82e-13	1.17e-11	4525.54	3851.25	4351.18	2505.7	2569.44	2482.49
ENSG00000125968	ID1	-1.7376	0.511021	-3.40026	0.000673213	0.00300673	456.176	1149	541.895	194.733	302.816	146.39
ENSG00000166411	IDH3A	-0.49608	0.175766	-2.8224	0.00476664	0.0163793	483.343	384.215	445.767	341.777	248.849	339.871
ENSG00000010404	IDS	0.383002	0.147084	2.60397	0.00921503	0.0284087	6727.19	8769.56	8127.48	8751.08	11318.1	10740.8
ENSG00000127415	IDUA	0.501561	0.171343	2.92723	0.00341997	0.0123066	177.716	224.884	240.319	332.835	293.822	285.615
ENSG00000160888	IER2	0.318115	0.102841	3.09328	0.0019796	0.00772378	1000.64	1071.61	959.39	1253.84	1270.23	1256.09
ENSG00000137331	IER3	0.567661	0.116051	4.89147	1e-06	8.58e-06	2411.06	2213.33	2044.12	3064.07	3570.83	3246.18
ENSG00000165948	IFI27L1	-0.932224	0.365051	-2.55368	0.0106591	0.0320158	43.0141	33.6871	42.4092	19.8708	24.9848	17.4031
ENSG00000137959	IFI44L	-2.16818	0.309179	-7.01271	2.34e-12	4.34e-11	79.2366	90.1356	110.264	22.8514	17.9891	21.4979
ENSG00000185745	IFIT1	-1.25813	0.465772	-2.70118	0.00690936	0.0224057	69.049	82.852	123.458	32.7867	13.9915	68.5885
ENSG00000152778	IFIT5	-0.654921	0.224498	-2.91726	0.00353121	0.0126367	181.112	141.121	163.04	119.225	77.9527	110.561
ENSG00000142166	IFNAR1	0.609038	0.095075	6.40587	1.5e-10	2.32e-09	1313.06	1364.78	1362.75	1966.21	2115.72	2082.22
ENSG00000159110	IFNAR2	0.835002	0.188834	4.42188	9.78e-06	6.88e-05	689.358	410.618	513.622	988.57	880.465	1005.28
ENSG00000027697	IFNGR1	0.752575	0.128313	5.86514	4.49e-09	5.66e-08	395.051	374.2	361.892	589.168	627.619	687.932
ENSG00000159128	IFNGR2	1.30479	0.188234	6.93172	4.16e-12	7.49e-11	1180.63	733.832	1011.22	2320.9	2105.72	2796.77
ENSG00000006652	IFRD1	0.590142	0.104823	5.6299	1.8e-08	2.1e-07	1349.29	1188.15	1249.66	1986.08	1844.88	1867.25
ENSG00000214706	IFRD2	-0.906176	0.154114	-5.87991	4.1e-09	5.22e-08	1173.83	926.849	950.908	623.942	506.692	496.499
ENSG00000138002	IFT172	-0.847011	0.357884	-2.36672	0.0179465	0.0494816	65.6532	163.883	95.185	43.7157	74.9545	62.4462
ENSG00000100360	IFT27	0.832418	0.140485	5.92533	3.12e-09	4.07e-08	337.321	304.094	342.101	595.129	519.684	635.723
ENSG00000114446	IFT57	-0.460746	0.124053	-3.71411	0.000203918	0.00105643	652.004	750.22	703.992	541.478	509.69	480.119
ENSG00000140443	IGF1R	0.935455	0.202439	4.62092	3.82e-06	2.93e-05	790.102	1103.48	839.701	1331.34	2194.67	1703.45
ENSG00000197081	IGF2R	0.438219	0.154115	2.84345	0.00446276	0.0154669	2904.59	3905.88	2780.16	4224.52	4721.13	4050.82
ENSG00000167779	IGFBP6	-1.15513	0.337146	-3.4262	0.000612089	0.00276835	89.4241	146.584	134.767	35.7674	83.949	47.0906
ENSG00000143061	IGSF3	1.22847	0.134275	9.14889	5.75e-20	1.99e-18	1482.86	1281.93	1322.22	2852.45	3050.15	3671.02
ENSG00000162729	IGSF8	1.38619	0.124982	11.0911	1.39e-28	8.7e-27	329.398	290.437	322.31	807.746	786.522	866.058
ENSG00000085552	IGSF9	1.17039	0.170417	6.86776	6.52e-12	1.15e-10	255.821	301.363	305.346	570.291	781.525	591.704
ENSG00000166130	IKBIP	-0.555735	0.141226	-3.93507	8.32e-05	0.000474113	525.225	649.159	552.262	407.35	404.754	363.417
ENSG00000070061	IKBKAP	-0.498881	0.123202	-4.04931	5.14e-05	0.000307114	697.282	664.637	610.692	490.808	446.729	457.598
ENSG00000123411	IKZF4	-0.567377	0.23244	-2.44096	0.0146482	0.0417917	183.376	319.572	203.564	154.992	155.905	166.865
ENSG00000243646	IL10RB	0.340834	0.130491	2.61194	0.00900297	0.0278304	469.76	395.14	438.228	526.575	541.671	580.443
ENSG00000131724	IL13RA1	0.390633	0.160311	2.43672	0.0148213	0.0421955	4844.75	6304.94	4536.84	6380.5	7915.19	6270.22
ENSG00000134470	IL15RA	-0.738212	0.204123	-3.6165	0.000298614	0.00147899	215.071	154.778	181.888	108.296	99.9393	121.821
ENSG00000177663	IL17RA	0.421814	0.163975	2.57242	0.010099	0.0306427	400.711	353.259	422.207	576.252	428.74	570.206
ENSG00000137496	IL18BP	0.622159	0.11326	5.49318	3.95e-08	4.35e-07	724.449	648.248	728.495	1041.23	1058.36	1133.25
ENSG00000115594	IL1R1	-1.22057	0.236225	-5.167	2.38e-07	2.3e-06	470.892	798.474	570.168	240.436	211.871	337.824
ENSG00000103522	IL21R	1.48379	0.366923	4.04388	5.26e-05	0.000313266	30.5627	19.1197	18.8485	80.4765	44.9727	64.4937
ENSG00000142677	IL22RA1	-1.80442	0.336934	-5.3554	8.54e-08	8.87e-07	53.2017	70.1055	76.3365	18.8772	16.9897	21.4979
ENSG00000110944	IL23A	1.65882	0.672557	2.46644	0.0136465	0.0393439	410.898	101.061	241.261	1064.08	398.758	914.172
ENSG00000168685	IL7R	-0.406313	0.155542	-2.61224	0.00899507	0.0278197	365.62	380.573	415.61	311.971	247.849	317.35
ENSG00000145103	ILDR1	0.73756	0.220445	3.34578	0.000820529	0.00358652	185.64	118.36	144.191	247.391	205.875	291.757
ENSG00000166333	ILK	-0.320271	0.120819	-2.65082	0.00802956	0.0253287	1539.45	1333.83	1328.82	1215.1	1050.36	1098.44
ENSG00000141401	IMPA2	-0.917764	0.308881	-2.97126	0.00296584	0.0108951	296.571	763.877	398.646	250.371	314.809	207.813
ENSG00000104331	IMPAD1	-0.935921	0.147947	-6.32604	2.52e-10	3.79e-09	3495.47	2831.53	2906.44	1862.88	1394.15	1568.32
ENSG00000178035	IMPDH2	-0.652447	0.0945369	-6.90151	5.15e-12	9.14e-11	3352.84	3592.68	3570.85	2247.38	2316.59	2127.27
ENSG00000149503	INCENP	-1.77548	0.186448	-9.52262	1.69e-21	6.6e-20	1725.09	2726.83	2383.4	563.336	725.559	708.407
ENSG00000224975	INE1	1.15779	0.356642	3.24636	0.00116891	0.0048904	19.2432	19.1197	18.8485	48.6833	38.9763	39.9246
ENSG00000168556	ING2	-0.783689	0.183432	-4.27238	1.93e-05	0.000127246	534.281	368.737	473.098	298.061	267.837	232.382
ENSG00000071243	ING3	-0.757511	0.167173	-4.53131	5.86e-06	4.32e-05	363.356	284.064	338.331	199.701	174.894	207.813
ENSG00000168395	ING5	-0.432707	0.121776	-3.55331	0.00038042	0.00183615	501.454	497.112	536.24	372.577	375.772	389.009
ENSG00000163083	INHBB	-0.950035	0.381086	-2.49296	0.0126682	0.0369753	30.5627	47.344	53.7183	21.8578	17.9891	28.6638
ENSG00000151689	INPP1	-1.24813	0.202239	-6.17155	6.76e-10	9.62e-09	244.501	229.436	261.052	129.16	85.9478	94.1812
ENSG00000040933	INPP4A	0.706264	0.113481	6.22363	4.86e-10	7.06e-09	711.997	712.891	678.547	1177.34	1048.36	1205.93
ENSG00000109452	INPP4B	0.473909	0.0921179	5.1446	2.68e-07	2.56e-06	2109.96	2268.87	2248.63	3024.33	3013.17	3169.4
ENSG00000068383	INPP5A	1.22106	0.230787	5.29085	1.22e-07	1.23e-06	89.4241	62.8218	93.3002	163.934	224.863	182.22
ENSG00000204084	INPP5B	-0.605348	0.155873	-3.8836	0.000102923	0.000572858	721.053	1003.33	824.623	585.194	580.647	510.831
ENSG00000165458	INPPL1	0.574054	0.105976	5.41683	6.07e-08	6.46e-07	3949.38	4688.87	4457.67	6551.39	6249.2	6699.15
ENSG00000186480	INSIG1	0.648435	0.191518	3.38576	0.000709825	0.00315559	5364.32	3221.21	5048.58	7968.17	7035.73	6364.4
ENSG00000138785	INTS12	0.484621	0.147918	3.27627	0.00105188	0.00445746	321.474	274.049	281.785	410.331	445.729	369.559
ENSG00000108506	INTS2	-0.510756	0.130749	-3.90639	9.37e-05	0.000525658	485.607	544.456	571.11	370.59	390.763	363.417
ENSG00000149262	INTS4	0.294584	0.115025	2.56105	0.0104358	0.0314582	699.546	775.713	761.48	886.236	980.405	878.342
ENSG00000143493	INTS7	-1.03862	0.125542	-8.27307	1.31e-16	3.62e-15	631.629	613.651	675.719	316.939	294.821	323.492
ENSG00000119509	INVS	-0.466797	0.176067	-2.65124	0.00801968	0.0253039	177.716	191.197	174.349	118.231	136.917	138.201
ENSG00000176095	IP6K1	-0.808408	0.13939	-5.7996	6.65e-09	8.18e-08	843.304	669.189	795.407	465.969	412.749	438.147
ENSG00000068745	IP6K2	0.688121	0.131528	5.23174	1.68e-07	1.67e-06	552.392	681.025	636.137	1087.92	941.428	985.832
ENSG00000151151	IPMK	-0.590428	0.179903	-3.28192	0.00103101	0.00437647	238.842	195.749	195.082	143.069	126.923	147.414
ENSG00000117408	IPO13	0.364045	0.134744	2.70176	0.00689736	0.0223726	396.183	354.169	408.07	520.614	455.723	513.902
ENSG00000198700	IPO9	-0.85655	0.122061	-7.01741	2.26e-12	4.2e-11	3528.29	4189.03	3615.15	2083.45	2268.62	1907.17
ENSG00000160051	IQCC	-0.762466	0.191084	-3.9902	6.6e-05	0.000384205	172.057	206.675	191.312	116.244	123.925	96.2286
ENSG00000183856	IQGAP3	-2.70612	0.284659	-9.50653	1.97e-21	7.63e-20	981.402	2271.6	1680.35	213.611	336.795	205.765
ENSG00000184216	IRAK1	-0.64406	0.132527	-4.85983	1.17e-06	9.96e-06	10008.7	7498.56	8973.78	6034.75	5493.66	5415.42
ENSG00000119669	IRF2BPL	0.753612	0.157068	4.79799	1.6e-06	1.32e-05	647.476	942.327	824.623	1290.61	1315.2	1469.02
ENSG00000128604	IRF5	0.876738	0.283306	3.09467	0.00197032	0.00769476	122.251	87.4043	139.479	234.475	135.917	270.259
ENSG00000117595	IRF6	1.07538	0.14303	7.51856	5.54e-14	1.2e-12	1023.28	912.282	971.641	2068.55	1711.96	2344.29
ENSG00000167378	IRGQ	1.1336	0.171849	6.59648	4.21e-11	6.79e-10	340.717	294.989	377.913	835.565	601.635	786.208
ENSG00000176842	IRX5	0.689216	0.209475	3.2902	0.00100115	0.00426855	105.271	140.211	124.4	160.953	209.873	227.263
ENSG00000135070	ISCA1	-0.484948	0.157298	-3.08299	0.00204931	0.00796839	305.627	278.601	302.519	194.733	238.855	199.623
ENSG00000136003	ISCU	0.321424	0.110816	2.90053	0.00372536	0.0132116	1065.17	935.044	1006.51	1305.51	1182.28	1267.35
ENSG00000066583	ISOC1	-0.639773	0.133288	-4.79992	1.59e-06	1.31e-05	700.678	590.889	609.75	435.169	389.763	394.128
ENSG00000213949	ITGA1	-1.18206	0.200175	-5.90515	3.52e-09	4.55e-08	341.849	377.841	258.225	148.037	158.903	123.869
ENSG00000169896	ITGAM	1.17279	0.458305	2.55898	0.010498	0.0316154	43.0141	10.9255	19.7909	59.6123	41.9745	62.4462
ENSG00000138448	ITGAV	0.659983	0.196063	3.36617	0.000762197	0.00335856	12324.7	7697.95	9106.66	18100.3	12417.5	15505.1
ENSG00000119185	ITGB1BP1	-0.378658	0.109974	-3.44315	0.000574973	0.00261944	1082.15	957.805	998.971	758.069	775.529	802.588
ENSG00000160255	ITGB2	-1.16945	0.106163	-11.0156	3.21e-28	1.99e-26	1858.66	1808.18	1974.38	851.462	783.524	873.224
ENSG00000227039	ITGB2-AS1	-1.05239	0.384103	-2.73986	0.0061465	0.020322	46.41	82.852	109.321	54.6446	28.9824	31.735
ENSG00000142856	ITGB3BP	-0.989929	0.172483	-5.73929	9.51e-09	1.15e-07	261.481	272.228	236.549	139.095	134.918	113.632
ENSG00000082781	ITGB5	-0.433765	0.112993	-3.83888	0.000123598	0.000677083	2147.31	2587.53	2446.54	1799.3	1698.97	1820.15
ENSG00000115221	ITGB6	1.59041	0.246595	6.44947	1.12e-10	1.76e-09	1777.16	1040.66	1136.57	4750.1	2678.37	4474.63
ENSG00000105855	ITGB8	2.18992	0.376645	5.8143	6.09e-09	7.52e-08	107.535	35.508	80.1062	439.144	190.884	383.891
ENSG00000135916	ITM2C	0.533123	0.15292	3.48629	0.000489761	0.00227349	535.413	694.682	691.741	838.546	906.449	1039.06
ENSG00000100605	ITPK1	-0.566239	0.208368	-2.7175	0.00657779	0.0214865	537.677	367.826	612.577	314.951	312.81	397.199
ENSG00000086544	ITPKC	0.845816	0.116652	7.25077	4.14e-13	8.45e-12	879.526	768.429	841.586	1432.68	1425.13	1614.39
ENSG00000123104	ITPR2	-0.842121	0.328212	-2.56579	0.0102942	0.0311216	76.9727	49.1649	68.7971	37.7544	44.9727	25.5927
ENSG00000096433	ITPR3	-0.321775	0.120948	-2.66044	0.00780384	0.0247478	6023.11	7417.53	6124.83	4892.18	5337.76	5425.66
ENSG00000148841	ITPRIP	0.7671	0.281165	2.72829	0.00636628	0.0209104	133.57	93.7775	163.982	157.972	208.873	298.923
ENSG00000205730	ITPRIPL2	0.374294	0.126511	2.95859	0.0030905	0.0112768	2769.88	2375.39	2815.03	3050.16	3721.74	3545.1
ENSG00000009765	IYD	1.61197	0.322728	4.99485	5.89e-07	5.3e-06	23.771	46.4335	29.2152	98.3602	126.923	80.873
ENSG00000077684	JADE1	-0.579767	0.145965	-3.97196	7.13e-05	0.000412751	959.895	1250.97	1010.28	665.67	703.573	787.232
ENSG00000043143	JADE2	-0.567215	0.123201	-4.60399	4.14e-06	3.16e-05	2076	2430.02	1983.81	1510.18	1515.08	1355.39
ENSG00000162434	JAK1	0.502207	0.135381	3.70959	0.000207596	0.00107238	3789.77	3455.2	3599.12	4246.38	5437.7	5674.42
ENSG00000096968	JAK2	-0.562576	0.220588	-2.55035	0.0107615	0.0322766	116.591	111.987	136.652	89.4184	68.9581	89.0627
ENSG00000008083	JARID2	0.570807	0.114727	4.97535	6.51e-07	5.82e-06	1829.23	1503.17	1546.52	2429.2	2388.55	2425.17
ENSG00000050130	JKAMP	0.706586	0.129745	5.44597	5.15e-08	5.58e-07	852.359	685.577	785.041	1194.23	1226.26	1367.68
ENSG00000161999	JMJD8	-0.286028	0.108779	-2.62944	0.00855259	0.0267357	1545.11	1398.47	1442.85	1283.65	1132.31	1180.34
ENSG00000152409	JMY	0.576726	0.221209	2.60715	0.00912982	0.0281807	260.349	461.604	330.791	445.105	615.626	511.854
ENSG00000100221	JOSD1	-0.59048	0.138928	-4.25027	2.14e-05	0.000138802	2314.84	1785.41	2094.07	1497.26	1236.25	1378.94
ENSG00000104369	JPH1	-0.396826	0.144603	-2.74424	0.00606515	0.0201168	826.324	882.237	757.71	527.568	686.583	659.269
ENSG00000183340	JRKL	0.539934	0.138306	3.9039	9.47e-05	0.000530612	417.69	531.709	492.889	652.754	730.556	716.596
ENSG00000177606	JUN	1.40569	0.141152	9.95874	2.31e-23	1.01e-21	4397.63	3667.34	4386.05	9651.22	12751.3	10583.1
ENSG00000171223	JUNB	0.877426	0.126597	6.93089	4.18e-12	7.52e-11	4536.86	3964.15	3758.39	7293.56	8376.91	6847.59
ENSG00000130522	JUND	0.930853	0.137897	6.75036	1.47e-11	2.5e-10	501.454	563.575	570.168	962.738	1189.28	967.405
ENSG00000173801	JUP	0.785218	0.117631	6.67524	2.47e-11	4.05e-10	14860.3	14416.2	17122.9	24373.5	26767.7	28822.5
ENSG00000144445	KANSL1L	0.738181	0.269569	2.73838	0.00617433	0.0203978	52.0698	95.5984	98.9547	117.237	143.913	152.533
ENSG00000114166	KAT2B	-1.52097	0.176127	-8.63565	5.84e-18	1.71e-16	266.009	260.392	270.476	90.4119	82.9496	104.418
ENSG00000102781	KATNAL1	-0.844815	0.152788	-5.52933	3.21e-08	3.6e-07	565.976	598.173	457.077	307.997	309.812	284.591
ENSG00000107821	KAZALD1	-1.26349	0.220428	-5.73198	9.93e-09	1.2e-07	192.432	315.02	244.088	100.347	107.934	105.442
ENSG00000170852	KBTBD2	-0.793797	0.13051	-6.08229	1.18e-09	1.64e-08	1058.37	990.582	895.305	620.961	519.684	556.898
ENSG00000165572	KBTBD6	-1.41442	0.211091	-6.70054	2.08e-11	3.45e-10	144.89	178.45	168.694	65.5735	60.963	58.3514
ENSG00000163376	KBTBD8	-0.973272	0.324401	-3.00021	0.00269793	0.0100647	65.6532	49.1649	53.7183	23.8449	25.9842	35.8298
ENSG00000069424	KCNAB2	-1.21746	0.230215	-5.28837	1.23e-07	1.25e-06	160.737	239.451	173.406	83.4572	91.9442	71.6596
ENSG00000164626	KCNK5	-0.612301	0.254598	-2.40497	0.0161737	0.0453641	423.35	765.698	519.277	297.068	495.699	325.539
ENSG00000135643	KCNMB4	-0.676972	0.223771	-3.02529	0.00248398	0.00938764	209.411	329.587	207.334	144.063	168.897	154.58
ENSG00000104783	KCNN4	1.39445	0.0987381	14.1228	2.75e-45	5.37e-43	1828.1	1707.11	1768.93	4839.52	4332.37	4769.46
ENSG00000184156	KCNQ3	-1.06065	0.139357	-7.61101	2.72e-14	6.05e-13	1297.22	1351.12	1181.8	700.444	531.677	603.988
ENSG00000185760	KCNQ5	-0.630411	0.185017	-3.40731	0.00065607	0.00293856	417.69	319.572	317.598	262.294	194.882	223.169
ENSG00000170745	KCNS3	-0.557433	0.16812	-3.31568	0.000914197	0.00394626	1414.94	1953.85	1544.64	1025.33	1314.2	1000.16
ENSG00000110906	KCTD10	0.244487	0.103434	2.36371	0.018093	0.0497977	3369.82	3008.16	2970.53	3840.02	3497.88	3734.49
ENSG00000213859	KCTD11	0.971454	0.197038	4.93028	8.21e-07	7.17e-06	1857.53	1088.91	1843.39	2951.8	3356.96	3080.34
ENSG00000178695	KCTD12	-1.18017	0.166174	-7.10202	1.23e-12	2.39e-11	342.981	323.214	401.473	161.947	166.899	142.296
ENSG00000174943	KCTD13	0.705299	0.121961	5.78301	7.34e-09	9e-08	341.849	325.035	351.525	537.504	561.659	560.992
ENSG00000188997	KCTD21	0.3737	0.137181	2.72414	0.00644689	0.0211261	672.379	704.697	691.741	757.076	987.4	936.694
ENSG00000136636	KCTD3	-0.370709	0.130266	-2.84579	0.00443013	0.0153623	1004.04	1229.12	1095.1	805.759	939.429	830.228
ENSG00000168301	KCTD6	-0.74826	0.310187	-2.41229	0.0158527	0.0446338	93.9519	74.6578	74.4516	61.5993	52.9678	29.6876
ENSG00000104756	KCTD9	-0.437219	0.138988	-3.14574	0.00165667	0.00661452	326.002	366.916	355.295	267.262	258.843	248.761
ENSG00000178202	KDELC2	-1.81651	0.127128	-14.2888	2.57e-46	5.73e-44	1387.77	1332	1325.05	433.182	369.775	344.99
ENSG00000136240	KDELR2	-1.32511	0.123161	-10.7591	5.37e-27	3.05e-25	4320.66	3971.43	3972.33	1726.77	1408.14	1759.76
ENSG00000100196	KDELR3	0.815963	0.191873	4.25263	2.11e-05	0.000137776	297.703	203.033	229.009	370.59	414.748	496.499
ENSG00000165097	KDM1B	0.386324	0.114288	3.38027	0.000724136	0.00321008	938.387	865.849	837.817	1076	1146.3	1229.47
ENSG00000066135	KDM4A	0.420136	0.128467	3.27038	0.00107403	0.00454055	1049.32	1343.84	1097.93	1537	1545.06	1591.87
ENSG00000127663	KDM4B	0.908025	0.141805	6.40332	1.52e-10	2.35e-09	621.441	761.145	737.919	1218.08	1510.08	1254.04
ENSG00000117139	KDM5B	1.35852	0.174307	7.79381	6.5e-15	1.56e-13	1307.4	1898.31	1551.23	3518.12	4832.07	3852.22
ENSG00000132510	KDM6B	1.52224	0.122628	12.4135	2.21e-35	2.28e-33	1262.13	1104.39	1119.6	2967.7	3437.91	3603.46
ENSG00000006459	KDM7A	1.23183	0.155286	7.93263	2.15e-15	5.35e-14	273.932	233.078	230.894	499.749	629.618	600.917
ENSG00000079999	KEAP1	-0.387122	0.122813	-3.15213	0.00162085	0.00650058	1105.92	936.864	1039.5	790.856	728.558	836.37
ENSG00000138030	KHK	-1.27267	0.258668	-4.92008	8.65e-07	7.53e-06	109.799	105.613	116.861	52.6575	51.9684	32.7587
ENSG00000100441	KHNYN	0.297422	0.0943027	3.15391	0.00161099	0.00646775	1521.34	1622.44	1555	1940.38	1864.87	1970.64
ENSG00000088247	KHSRP	-0.365586	0.109879	-3.32717	0.00087733	0.00380156	5202.45	5392.66	5342.61	3707.88	4541.24	4121.45
ENSG00000235750	KIAA0040	0.58568	0.155797	3.75925	0.000170422	0.000904265	543.337	619.114	491.946	706.405	838.491	938.741
ENSG00000166803	KIAA0101	-1.74919	0.358369	-4.88098	1.06e-06	9e-06	86.0283	74.6578	52.7758	14.9031	27.983	20.4742
ENSG00000170871	KIAA0232	0.512643	0.110617	4.63439	3.58e-06	2.76e-05	1173.83	1259.17	1062.11	1705.9	1658.99	1621.55
ENSG00000142687	KIAA0319L	0.410441	0.103082	3.98168	6.84e-05	0.000397149	3152.48	3365.06	2938.48	3955.27	4261.41	4351.79
ENSG00000166783	KIAA0430	0.590641	0.181947	3.24623	0.00116945	0.00489103	726.713	1065.24	850.068	1081.96	1509.08	1390.2
ENSG00000135709	KIAA0513	0.566704	0.154574	3.66623	0.000246156	0.00124633	350.905	321.393	372.258	435.169	543.67	568.158
ENSG00000047578	KIAA0556	0.581635	0.113916	5.10581	3.29e-07	3.09e-06	1187.42	1403.93	1253.43	1815.19	2014.78	1926.62
ENSG00000196123	KIAA0895L	0.537958	0.182658	2.94516	0.00322786	0.0117029	295.439	389.677	349.64	601.09	414.748	488.309
ENSG00000121210	KIAA0922	0.300037	0.115804	2.59091	0.00957231	0.0293653	895.373	947.79	1002.74	1108.79	1271.23	1125.06
ENSG00000136051	KIAA1033	0.361827	0.106792	3.38816	0.000703628	0.00313027	1103.65	1210.91	1053.63	1470.44	1453.12	1405.55
ENSG00000163807	KIAA1143	-0.651684	0.144708	-4.50344	6.69e-06	4.86e-05	397.315	449.768	425.977	263.287	299.818	247.738
ENSG00000164976	KIAA1161	1.13812	0.16251	7.00338	2.5e-12	4.63e-11	1271.18	1537.77	1629.45	2613	3565.83	3593.22
ENSG00000122203	KIAA1191	0.436931	0.124932	3.49734	0.000469929	0.00219999	1961.67	1812.73	1554.06	2424.23	2535.46	2251.14
ENSG00000120549	KIAA1217	0.460168	0.167855	2.74146	0.00611661	0.0202499	923.672	1204.54	995.202	1153.5	1622.01	1523.28
ENSG00000165757	KIAA1462	-0.488674	0.146479	-3.33614	0.000849507	0.00369638	1142.14	1478.59	1442.85	877.294	1074.35	945.907
ENSG00000134444	KIAA1468	0.467448	0.121263	3.85483	0.000115809	0.000638045	494.663	549.919	512.68	770.985	700.575	682.814
ENSG00000162522	KIAA1522	0.289172	0.112784	2.56394	0.010349	0.031228	6970.56	7907.35	7677.94	8344.72	10006.9	9212.36
ENSG00000163507	KIAA1524	-2.11544	0.149802	-14.1216	2.8e-45	5.38e-43	638.42	675.562	621.059	127.173	160.902	158.675
ENSG00000174718	KIAA1551	-0.351917	0.131623	-2.67368	0.00750251	0.0239747	548.996	584.516	492.889	449.079	417.746	407.436
ENSG00000165185	KIAA1958	0.607754	0.20777	2.92513	0.00344316	0.0123863	200.355	232.168	187.543	268.255	405.754	271.283
ENSG00000134313	KIDINS220	-0.528206	0.126793	-4.1659	3.1e-05	0.00019482	1779.43	1905.6	1539.92	1308.49	1144.31	1170.1
ENSG00000138160	KIF11	-2.54879	0.207865	-12.2618	1.45e-34	1.43e-32	1349.29	2103.17	1735.01	268.255	373.773	244.666
ENSG00000197892	KIF13B	0.729917	0.246604	2.95987	0.00307767	0.0112439	238.842	438.842	229.952	444.111	561.659	501.617
ENSG00000118193	KIF14	-3.01311	0.275083	-10.9535	6.4e-28	3.88e-26	605.594	1323.81	1000.86	91.4055	146.911	124.892
ENSG00000163808	KIF15	-2.58104	0.205485	-12.5607	3.47e-36	3.74e-34	390.523	513.5	428.804	77.4959	87.9466	57.3277
ENSG00000089177	KIF16B	0.533667	0.162433	3.28546	0.00101815	0.00433465	443.725	539.903	467.443	604.071	831.495	666.434
ENSG00000121621	KIF18A	-1.83362	0.174067	-10.534	6.02e-26	3.15e-24	390.523	503.485	479.695	127.173	142.913	115.679
ENSG00000186185	KIF18B	-2.72124	0.191385	-14.2187	7.02e-46	1.51e-43	1040.26	1475.86	1548.41	170.888	230.86	214.979
ENSG00000198954	KIF1BP	-0.550894	0.133979	-4.1118	3.93e-05	0.000240219	735.768	641.875	661.583	479.879	413.749	497.523
ENSG00000112984	KIF20A	-2.96583	0.519278	-5.71146	1.12e-08	1.34e-07	948.575	2776.91	1848.1	153.005	315.808	244.666
ENSG00000138182	KIF20B	-2.41788	0.19833	-12.1912	3.46e-34	3.21e-32	762.935	1236.41	948.08	167.908	205.875	178.125
ENSG00000116852	KIF21B	1.02586	0.216719	4.73363	2.21e-06	1.78e-05	112.063	88.3147	89.5305	214.604	155.905	218.05
ENSG00000079616	KIF22	-1.71778	0.153941	-11.1587	6.49e-29	4.21e-27	1944.69	2798.76	2453.13	695.476	775.529	717.62
ENSG00000137807	KIF23	-2.49781	0.160185	-15.5933	8.09e-55	2.41e-52	1608.5	2308.02	2021.5	326.874	375.772	349.085
ENSG00000186638	KIF24	-2.62682	0.174729	-15.0336	4.42e-51	1.11e-48	445.989	524.426	444.825	69.5476	81.9502	77.8019
ENSG00000068796	KIF2A	-0.551175	0.13437	-4.10193	4.1e-05	0.000249725	1242.88	1498.62	1163.9	915.048	913.445	837.394
ENSG00000142945	KIF2C	-2.79768	0.197302	-14.1797	1.22e-45	2.47e-43	1276.84	1996.64	1777.42	211.624	289.824	225.216
ENSG00000101350	KIF3B	0.598224	0.12404	4.82283	1.42e-06	1.18e-05	3009.86	3060.06	2612.4	3901.62	4779.1	4462.35
ENSG00000084731	KIF3C	0.865589	0.116875	7.4061	1.3e-13	2.75e-12	684.83	673.741	672.892	1109.78	1283.22	1308.3
ENSG00000090889	KIF4A	-2.27261	0.240825	-9.43675	3.85e-21	1.46e-19	2038.64	3438.81	2910.21	405.363	756.541	574.301
ENSG00000170759	KIF5B	0.405082	0.0845115	4.79322	1.64e-06	1.35e-05	6028.77	5940.76	5763.88	8099.32	7685.33	7696.24
ENSG00000237649	KIFC1	-2.59114	0.183211	-14.1429	2.07e-45	4.1e-43	1543.98	2191.48	1917.84	251.365	367.777	319.397
ENSG00000049130	KITLG	-1.98633	0.196714	-10.0975	5.66e-24	2.61e-22	954.235	1257.35	776.559	281.171	249.848	223.169
ENSG00000174996	KLC2	0.598457	0.174402	3.43148	0.000600306	0.00272097	1972.99	1266.45	1654.9	2591.15	2159.69	2656.52
ENSG00000137171	KLC4	0.577961	0.166616	3.46882	0.000522746	0.00241049	209.411	296.81	275.188	397.415	372.774	399.246
ENSG00000155090	KLF10	-0.515046	0.121167	-4.25071	2.13e-05	0.000138601	3425.28	2745.95	3024.24	2007.94	2199.66	2225.54
ENSG00000172059	KLF11	-0.470042	0.196871	-2.38756	0.0169606	0.0472111	611.254	381.483	447.652	383.506	308.812	346.014
ENSG00000118922	KLF12	0.33888	0.142485	2.37837	0.0173895	0.048201	601.066	678.294	562.628	700.444	878.466	751.402
ENSG00000169926	KLF13	0.715182	0.0933407	7.66206	1.83e-14	4.16e-13	1233.83	1315.62	1260.97	2048.67	2099.72	2108.84
ENSG00000067082	KLF6	0.492672	0.115296	4.2731	1.93e-05	0.000126902	3401.51	2826.98	2773.56	4240.42	4255.42	4166.5
ENSG00000118263	KLF7	0.540026	0.124236	4.34679	1.38e-05	9.35e-05	2175.61	2599.37	2046.95	3382	3400.93	3137.67
ENSG00000102349	KLF8	1.09925	0.233663	4.70444	2.55e-06	2.02e-05	55.4656	51.8963	60.3153	101.341	127.922	130.011
ENSG00000119138	KLF9	0.606842	0.181984	3.33459	0.000854254	0.00371445	218.467	245.825	165.867	299.055	324.803	335.777
ENSG00000124702	KLHDC3	-0.754486	0.122527	-6.15774	7.38e-10	1.04e-08	1180.63	1355.68	1124.31	690.509	726.559	753.45
ENSG00000178502	KLHL11	-0.798319	0.195769	-4.07787	4.55e-05	0.00027395	163.001	139.301	146.076	87.4313	82.9496	87.0153
ENSG00000109466	KLHL2	0.333939	0.109869	3.03942	0.00237032	0.00903396	731.24	726.548	736.977	940.88	967.412	857.868
ENSG00000114796	KLHL24	0.968491	0.282926	3.42313	0.000619048	0.00279494	422.218	935.954	476.868	897.164	1440.13	1256.09
ENSG00000183655	KLHL25	0.700115	0.177665	3.94065	8.13e-05	0.000464278	216.203	180.271	210.161	313.958	386.765	283.567
ENSG00000179454	KLHL28	-0.568849	0.161868	-3.51428	0.000440946	0.00208561	370.148	488.007	392.049	287.132	258.843	297.899
ENSG00000135686	KLHL36	0.487475	0.0969212	5.0296	4.92e-07	4.48e-06	1264.39	1384.81	1364.63	1845	1889.85	1894.89
ENSG00000087448	KLHL42	-1.00883	0.223395	-4.5159	6.3e-06	4.61e-05	381.468	246.735	309.116	191.753	128.922	144.343
ENSG00000109790	KLHL5	0.253655	0.101942	2.48822	0.0128383	0.0373844	7152.8	7829.97	6642.22	8612.98	8802.65	8366.77
ENSG00000198642	KLHL9	0.585397	0.142295	4.11397	3.89e-05	0.000238324	228.654	228.526	249.743	370.59	360.781	329.634
ENSG00000110066	KMT5B	0.498537	0.0919635	5.42104	5.93e-08	6.33e-07	2370.31	2450.96	2348.53	3207.14	3468.89	3453.99
ENSG00000128944	KNSTRN	-1.98649	0.204043	-9.73566	2.12e-22	8.88e-21	580.691	871.311	813.314	157.972	229.86	184.268
ENSG00000184445	KNTC1	-1.77864	0.196532	-9.05012	1.43e-19	4.81e-18	1496.44	2038.52	1572.91	456.034	633.615	399.246
ENSG00000114030	KPNA1	-0.396814	0.144454	-2.74699	0.00601455	0.0199915	1871.12	1433.98	1766.11	1401.88	1141.31	1307.28
ENSG00000182481	KPNA2	-2.01101	0.154109	-13.0492	6.42e-39	8.36e-37	3593.94	5208.75	4693.28	1085.94	1195.27	1067.73
ENSG00000025800	KPNA6	0.251932	0.0971341	2.59366	0.00949614	0.0291765	3271.34	3417.87	3140.16	3759.55	4144.48	3801.03
ENSG00000108424	KPNB1	-0.479224	0.0933703	-5.13252	2.86e-07	2.71e-06	14374.6	12857.5	13228.8	9352.17	9974.94	9696.57
ENSG00000183762	KREMEN1	3.54629	0.222547	15.935	3.62e-57	1.19e-54	119.987	184.824	183.773	1379.03	2202.66	2142.62
ENSG00000186395	KRT10	-0.397391	0.166823	-2.38211	0.017214	0.0477674	379.204	303.184	406.186	270.242	254.845	300.97
ENSG00000128422	KRT17	2.81833	0.778356	3.62087	0.000293609	0.00145593	3014.39	370.558	1325.99	10424.2	10607.6	12193.4
ENSG00000111057	KRT18	0.550465	0.129072	4.26478	2e-05	0.000130968	29118.3	33183.6	34319.4	43006.3	54021.2	44482.2
ENSG00000215089	KRT18P11	1.41678	0.471737	3.00334	0.00267036	0.00999465	13.5834	11.836	11.3091	18.8772	36.9775	41.9721
ENSG00000171345	KRT19	0.350844	0.11261	3.11557	0.0018359	0.00721718	50752.2	49947.9	57001.7	62146.8	73701.2	65270.7
ENSG00000170477	KRT4	-2.4346	0.539146	-4.51565	6.31e-06	4.61e-05	395.051	992.403	703.05	66.567	175.893	144.343
ENSG00000205420	KRT6A	1.1188	0.367729	3.04245	0.00234661	0.00895999	48.6739	93.7775	105.552	103.328	166.899	270.259
ENSG00000170421	KRT8	0.795207	0.132171	6.01649	1.78e-09	2.42e-08	36687.7	41676.4	46745.3	65910.3	80551.1	70647.2
ENSG00000157992	KRTCAP3	-0.642371	0.203702	-3.15348	0.00161336	0.00647469	148.286	198.481	152.673	110.283	110.933	99.2998
ENSG00000171435	KSR2	1.1589	0.218707	5.29887	1.17e-07	1.18e-06	81.5005	82.852	80.1062	158.966	161.902	225.216
ENSG00000087299	L2HGDH	-0.612502	0.137192	-4.46455	8.02e-06	5.74e-05	563.712	567.217	516.449	344.758	401.756	330.658
ENSG00000198945	L3MBTL3	0.840002	0.175899	4.77547	1.79e-06	1.47e-05	146.022	205.764	204.506	348.732	326.802	323.492
ENSG00000147592	LACTB2	-0.517122	0.119561	-4.32519	1.52e-05	0.000102562	745.956	823.967	770.904	526.575	587.643	522.092
ENSG00000196976	LAGE3	-0.469375	0.198463	-2.36505	0.0180276	0.0496686	193.564	217.6	235.606	125.186	185.887	156.627
ENSG00000130702	LAMA5	0.53954	0.224882	2.39921	0.0164303	0.0459753	2940.81	5707.68	5119.26	5588.65	7410.5	7015.48
ENSG00000109270	LAMTOR3	0.404921	0.127086	3.18619	0.00144159	0.00587781	675.775	617.293	623.886	751.114	908.448	877.319
ENSG00000188186	LAMTOR4	-0.459088	0.161938	-2.83496	0.00458316	0.0158183	239.974	244.004	280.843	201.688	178.891	176.078
ENSG00000104341	LAPTM4B	0.471321	0.139361	3.38202	0.000719543	0.00319311	1754.52	2178.73	2281.61	2580.22	3106.11	2932.93
ENSG00000155506	LARP1	-0.430589	0.119806	-3.59405	0.000325572	0.00159795	10643.7	12589.9	10157.5	8169.86	8788.66	7817.04
ENSG00000133706	LARS	-0.337605	0.103626	-3.25792	0.00112232	0.00471602	3409.44	3745.64	3278.7	2608.04	2788.31	2861.27
ENSG00000086730	LAT2	-1.30054	0.256835	-5.06371	4.11e-07	3.79e-06	136.966	112.897	104.609	58.6187	45.9721	38.9009
ENSG00000150457	LATS2	0.341442	0.126954	2.6895	0.00715591	0.0230854	513.906	425.185	471.213	587.181	597.637	599.893
ENSG00000143815	LBR	-1.74695	0.155385	-11.2427	2.52e-29	1.68e-27	1614.16	2081.31	1779.3	592.148	584.645	454.527
ENSG00000213398	LCAT	1.64877	0.371404	4.43929	9.03e-06	6.4e-05	13.5834	14.5674	18.8485	48.6833	41.9745	57.3277
ENSG00000182866	LCK	-0.757008	0.169626	-4.4628	8.09e-06	5.78e-05	229.786	273.138	231.837	154.992	137.916	142.296
ENSG00000172954	LCLAT1	-0.644594	0.160997	-4.00377	6.23e-05	0.00036468	524.093	549.008	482.522	395.428	313.809	285.615
ENSG00000148346	LCN2	-0.544749	0.168943	-3.22445	0.00126214	0.0052297	373.544	337.781	407.128	239.443	301.817	225.216
ENSG00000178177	LCORL	-0.536392	0.203	-2.64233	0.00823388	0.0258817	350.905	505.306	412.783	266.268	362.78	246.714
ENSG00000118961	LDAH	-0.823397	0.190462	-4.32316	1.54e-05	0.000103318	485.607	428.827	441.998	327.867	209.873	228.287
ENSG00000198728	LDB1	0.539483	0.132041	4.08573	4.39e-05	0.000265483	753.879	868.58	861.377	1357.17	1152.3	1102.53
ENSG00000134333	LDHA	-0.416297	0.0908928	-4.58009	4.65e-06	3.51e-05	29778.2	31408.2	31836.1	23217	24441.2	22048.6
ENSG00000111716	LDHB	-0.777267	0.132418	-5.86981	4.36e-09	5.51e-08	6403.45	6779.29	5821.36	4050.65	3896.63	3140.74
ENSG00000130164	LDLR	0.786475	0.126119	6.23597	4.49e-10	6.56e-09	7758.39	6406.91	7937.11	13920.5	11895.8	12305
ENSG00000157978	LDLRAP1	-0.368505	0.143077	-2.57557	0.0100074	0.0304163	558.052	537.172	437.286	399.402	396.759	390.033
ENSG00000167615	LENG8	0.47413	0.156564	3.02835	0.00245891	0.00930915	1730.75	2210.6	2364.55	3211.11	2503.48	3047.58
ENSG00000116678	LEPR	-0.953403	0.211023	-4.518	6.24e-06	4.57e-05	148.286	175.719	171.522	101.341	71.9563	82.9204
ENSG00000165046	LETM2	-1.49388	0.359122	-4.15981	3.19e-05	0.000199586	62.2573	50.9858	84.8183	30.7997	16.9897	22.5216
ENSG00000106003	LFNG	2.14098	0.252958	8.46377	2.59e-17	7.46e-16	263.745	555.381	483.464	1653.25	2408.54	1691.17
ENSG00000100097	LGALS1	0.61785	0.125651	4.91721	8.78e-07	7.63e-06	3007.59	2898.91	3666.98	4626.9	5157.87	4907.66
ENSG00000131981	LGALS3	0.488203	0.169847	2.87436	0.00404843	0.0142121	3413.96	4754.43	3674.52	4665.65	6487.06	5461.49
ENSG00000116977	LGALS8	-0.319802	0.129773	-2.46432	0.0137275	0.0395044	906.693	771.161	919.808	752.108	656.601	671.553
ENSG00000145685	LHFPL2	-1.02396	0.127423	-8.03592	9.29e-16	2.41e-14	987.061	1076.17	900.017	520.614	464.718	471.93
ENSG00000121897	LIAS	-0.407518	0.167911	-2.42698	0.0152249	0.0430897	220.73	205.764	240.319	154.992	183.888	163.793
ENSG00000128342	LIF	0.713895	0.234029	3.05045	0.00228498	0.00874604	1697.93	893.162	1383.48	2633.87	1693.97	2188.69
ENSG00000105486	LIG1	-2.13778	0.165006	-12.9557	2.18e-38	2.7e-36	1113.84	1015.16	1094.16	222.552	303.815	205.765
ENSG00000174405	LIG4	1.50058	0.138835	10.8083	3.14e-27	1.84e-25	251.293	212.137	243.146	615	694.578	686.909
ENSG00000267796	LIN37	0.730492	0.290993	2.51034	0.0120615	0.0354694	39.6183	33.6871	41.4667	65.5735	51.9684	72.6833
ENSG00000189308	LIN54	-1.45069	0.139911	-10.3687	3.44e-25	1.72e-23	933.86	980.567	847.241	304.023	381.768	324.516
ENSG00000148943	LIN7C	0.313549	0.10224	3.06679	0.0021637	0.00833539	790.102	763.877	776.559	937.9	989.399	968.429
ENSG00000183814	LIN9	-0.962343	0.155811	-6.17636	6.56e-10	9.34e-09	323.738	337.781	348.698	158.966	194.882	164.817
ENSG00000235106	LINC00094	-0.946487	0.134219	-7.05182	1.77e-12	3.34e-11	442.593	495.291	487.234	246.397	238.855	254.904
ENSG00000222041	LINC00152	-0.69795	0.254929	-2.73782	0.00618474	0.0204268	126.779	81.031	111.206	59.6123	72.9557	63.47
ENSG00000280798	LINC00294	0.673027	0.239936	2.80502	0.00503129	0.0171707	64.5212	71.9264	65.0274	94.3861	130.92	96.2286
ENSG00000255874	LINC00346	-1.10132	0.408253	-2.69765	0.00698316	0.0226157	30.5627	53.7172	35.8122	20.8643	21.9866	13.3082
ENSG00000225760	LINC00431	-0.715015	0.241719	-2.95805	0.00309592	0.0112867	147.154	104.703	172.464	91.4055	86.9472	79.8493
ENSG00000153363	LINC00467	-0.564225	0.162312	-3.47618	0.000508614	0.00235053	244.501	295.9	280.843	170.888	186.886	198.6
ENSG00000185168	LINC00482	1.35646	0.362449	3.74248	0.000182211	0.000957869	19.2432	24.5825	16.9637	52.6575	39.9757	63.47
ENSG00000227036	LINC00511	0.569194	0.192448	2.95766	0.00309985	0.0112889	911.221	1013.34	687.028	1242.92	1574.04	1057.49
ENSG00000261824	LINC00662	0.636074	0.131855	4.82403	1.41e-06	1.17e-05	710.865	782.086	656.871	1149.52	992.397	1199.79
ENSG00000263753	LINC00667	0.598847	0.158914	3.76837	0.000164317	0.000875214	279.592	284.974	305.346	382.512	513.688	421.768
ENSG00000231298	LINC00704	-0.711357	0.184843	-3.84843	0.000118876	0.000652928	333.926	275.87	376.028	232.488	178.891	190.41
ENSG00000232229	LINC00865	1.54345	0.278099	5.54998	2.86e-08	3.24e-07	23.771	40.9707	45.2364	111.276	108.934	103.395
ENSG00000240024	LINC00888	-0.760373	0.243422	-3.12368	0.00178605	0.00704779	149.418	101.061	127.227	75.5089	61.9624	84.9678
[truncated: 2,545 more rows]
[truncated: 5,000 more columns]
